# Supplementary material for: Machine Learning-Enabled Rapid Assessment of Plant-Based Protein Digestibility Through Physicochemical Profiles
Source: Foods. 2025 Nov 13;14(22):3874. doi: 10.3390/foods14223874 (PMC12651773; doi:10.3390/foods14223874)
Supplement: Supplementary file 1 [file foods-14-03874-s001.zip]

Archive with 1 entries (1 files):
- foods-3947725-supplementary.xlsx
