# Supplementary material for: Machine Learning-Enabled Rapid Assessment of Plant-Based Protein Digestibility Through Physicochemical Profiles
Source: Foods. 2025 Nov 13;14(22):3874. doi: 10.3390/foods14223874 (PMC12651773; doi:10.3390/foods14223874)
Supplement: Supplementary file 1 [file foods-14-03874-s001.zip › foods-3947725-supplementary.xlsx]

## Sheet: Table S1
	Table. S1 The protein content of the palnt materials
	Plant material	Symbol	Protein content (%)
	Soybean1	SPI1	87.95
	Pea1	PPI1	77.15
	Fava bean1	FPI1	84.84
	Kidney bean	KPI1	82.4123
	Chickpea1	CPI1	87.7382
	Lupin	LPI1	84.2549
	Rice1	RPI1	79.0813
	Brown rice	BPI1	92.7131
	Wheat	WhPI1	78.6299
	Barley	BaPI1	87.1461
	Oat1	OPI1	88.124
	Corn	CoPI1	87.11
	Potato	PoPI1	82.2179
	Walnut1	WPI1	87.42
	Sesame1	SePI1	88.09
	Soybean2	SPI2	83.53
	Pea2	PPI2	78.68
	Fava bean2	FPI2	84.69
	Chickpea2	CPI2	81.05
	Rice2	RPI2	82.91
	Oat2	OPI2	75.57
	Walnut2	WPI2	85.34
	Sesame2	SePI2	89.27

## Sheet: Table S2
Table. S2 Significance analysis of 11 indicators
Tukey's multiple comparisons test	Mean Diff.	95.00% CI of diff.	Below threshold?	Summary	Adjusted P Value
Particle size
SPI1 vs. PPI1	42.25	-3025 to 3109	No	ns	>0.9999
SPI1 vs. FPI1	34.41	-3032 to 3101	No	ns	>0.9999
SPI1 vs. KPI	25.76	-3041 to 3093	No	ns	>0.9999
SPI1 vs. CPI1	-264.7	-3332 to 2802	No	ns	>0.9999
SPI1 vs. LPI	-1150	-4217 to 1917	No	ns	0.9995
SPI1 vs. RPI1	-173.4	-3240 to 2893	No	ns	>0.9999
SPI1 vs. BPI	-36.21	-3103 to 3031	No	ns	>0.9999
SPI1 vs. WhPI	66.05	-3001 to 3133	No	ns	>0.9999
SPI1 vs. BaPI	-959.7	-4027 to 2107	No	ns	>0.9999
SPI1 vs. OPI1	103	-2964 to 3170	No	ns	>0.9999
SPI1 vs. CoPI	58.17	-3009 to 3125	No	ns	>0.9999
SPI1 vs. PoPI	-8767	-11833 to -5700	Yes	****	<0.0001
SPI1 vs. WPI1	-4459	-7526 to -1392	Yes	****	<0.0001
SPI1 vs. SePI1	-11969	-15035 to -8902	Yes	****	<0.0001
SPI1 vs. SPI2	-910.4	-3977 to 2156	No	ns	>0.9999
SPI1 vs. PPI2	-19.37	-3086 to 3047	No	ns	>0.9999
SPI1 vs. FPI2	-713.1	-3780 to 2354	No	ns	>0.9999
SPI1 vs. CPI2	-268.3	-3335 to 2799	No	ns	>0.9999
SPI1 vs. RPI2	-183.4	-3250 to 2883	No	ns	>0.9999
SPI1 vs. OPI2	-18.17	-3085 to 3049	No	ns	>0.9999
SPI1 vs. WPI2	-510.3	-3577 to 2557	No	ns	>0.9999
SPI1 vs. SePI2	-476.2	-3543 to 2591	No	ns	>0.9999
PPI1 vs. FPI1	-7.84	-3075 to 3059	No	ns	>0.9999
PPI1 vs. KPI	-16.49	-3083 to 3050	No	ns	>0.9999
PPI1 vs. CPI1	-306.9	-3374 to 2760	No	ns	>0.9999
PPI1 vs. LPI	-1192	-4259 to 1875	No	ns	0.9992
PPI1 vs. RPI1	-215.7	-3282 to 2851	No	ns	>0.9999
PPI1 vs. BPI	-78.46	-3145 to 2988	No	ns	>0.9999
PPI1 vs. WhPI	23.8	-3043 to 3091	No	ns	>0.9999
PPI1 vs. BaPI	-1002	-4069 to 2065	No	ns	>0.9999
PPI1 vs. OPI1	60.72	-3006 to 3128	No	ns	>0.9999
PPI1 vs. CoPI	15.93	-3051 to 3083	No	ns	>0.9999
PPI1 vs. PoPI	-8809	-11876 to -5742	Yes	****	<0.0001
PPI1 vs. WPI1	-4501	-7568 to -1435	Yes	****	<0.0001
PPI1 vs. SePI1	-12011	-15078 to -8944	Yes	****	<0.0001
PPI1 vs. SPI2	-952.7	-4020 to 2114	No	ns	>0.9999
PPI1 vs. PPI2	-61.61	-3128 to 3005	No	ns	>0.9999
PPI1 vs. FPI2	-755.4	-3822 to 2311	No	ns	>0.9999
PPI1 vs. CPI2	-310.5	-3377 to 2756	No	ns	>0.9999
PPI1 vs. RPI2	-225.7	-3292 to 2841	No	ns	>0.9999
PPI1 vs. OPI2	-60.41	-3127 to 3006	No	ns	>0.9999
PPI1 vs. WPI2	-552.5	-3619 to 2514	No	ns	>0.9999
PPI1 vs. SePI2	-518.4	-3585 to 2548	No	ns	>0.9999
FPI1 vs. KPI	-8.65	-3075 to 3058	No	ns	>0.9999
FPI1 vs. CPI1	-299.1	-3366 to 2768	No	ns	>0.9999
FPI1 vs. LPI	-1184	-4251 to 1883	No	ns	0.9992
FPI1 vs. RPI1	-207.8	-3275 to 2859	No	ns	>0.9999
FPI1 vs. BPI	-70.62	-3137 to 2996	No	ns	>0.9999
FPI1 vs. WhPI	31.64	-3035 to 3098	No	ns	>0.9999
FPI1 vs. BaPI	-994.1	-4061 to 2073	No	ns	>0.9999
FPI1 vs. OPI1	68.56	-2998 to 3135	No	ns	>0.9999
FPI1 vs. CoPI	23.77	-3043 to 3091	No	ns	>0.9999
FPI1 vs. PoPI	-8801	-11868 to -5734	Yes	****	<0.0001
FPI1 vs. WPI1	-4494	-7560 to -1427	Yes	****	<0.0001
FPI1 vs. SePI1	-12003	-15070 to -8936	Yes	****	<0.0001
FPI1 vs. SPI2	-944.8	-4012 to 2122	No	ns	>0.9999
FPI1 vs. PPI2	-53.77	-3121 to 3013	No	ns	>0.9999
FPI1 vs. FPI2	-747.5	-3814 to 2319	No	ns	>0.9999
FPI1 vs. CPI2	-302.7	-3370 to 2764	No	ns	>0.9999
FPI1 vs. RPI2	-217.8	-3285 to 2849	No	ns	>0.9999
FPI1 vs. OPI2	-52.57	-3119 to 3014	No	ns	>0.9999
FPI1 vs. WPI2	-544.7	-3612 to 2522	No	ns	>0.9999
FPI1 vs. SePI2	-510.6	-3577 to 2556	No	ns	>0.9999
KPI vs. CPI1	-290.4	-3357 to 2776	No	ns	>0.9999
KPI vs. LPI	-1176	-4242 to 1891	No	ns	0.9993
KPI vs. RPI1	-199.2	-3266 to 2868	No	ns	>0.9999
KPI vs. BPI	-61.97	-3129 to 3005	No	ns	>0.9999
KPI vs. WhPI	40.29	-3027 to 3107	No	ns	>0.9999
KPI vs. BaPI	-985.4	-4052 to 2081	No	ns	>0.9999
KPI vs. OPI1	77.21	-2990 to 3144	No	ns	>0.9999
KPI vs. CoPI	32.42	-3034 to 3099	No	ns	>0.9999
KPI vs. PoPI	-8792	-11859 to -5725	Yes	****	<0.0001
KPI vs. WPI1	-4485	-7552 to -1418	Yes	****	<0.0001
KPI vs. SePI1	-11994	-15061 to -8928	Yes	****	<0.0001
KPI vs. SPI2	-936.2	-4003 to 2131	No	ns	>0.9999
KPI vs. PPI2	-45.12	-3112 to 3022	No	ns	>0.9999
KPI vs. FPI2	-738.9	-3806 to 2328	No	ns	>0.9999
KPI vs. CPI2	-294	-3361 to 2773	No	ns	>0.9999
KPI vs. RPI2	-209.2	-3276 to 2858	No	ns	>0.9999
KPI vs. OPI2	-43.92	-3111 to 3023	No	ns	>0.9999
KPI vs. WPI2	-536	-3603 to 2531	No	ns	>0.9999
KPI vs. SePI2	-502	-3569 to 2565	No	ns	>0.9999
CPI1 vs. LPI	-885.2	-3952 to 2182	No	ns	>0.9999
CPI1 vs. RPI1	91.27	-2976 to 3158	No	ns	>0.9999
CPI1 vs. BPI	228.5	-2838 to 3295	No	ns	>0.9999
CPI1 vs. WhPI	330.7	-2736 to 3398	No	ns	>0.9999
CPI1 vs. BaPI	-695	-3762 to 2372	No	ns	>0.9999
CPI1 vs. OPI1	367.7	-2699 to 3434	No	ns	>0.9999
CPI1 vs. CoPI	322.9	-2744 to 3390	No	ns	>0.9999
CPI1 vs. PoPI	-8502	-11569 to -5435	Yes	****	<0.0001
CPI1 vs. WPI1	-4194	-7261 to -1128	Yes	***	0.0002
CPI1 vs. SePI1	-11704	-14771 to -8637	Yes	****	<0.0001
CPI1 vs. SPI2	-645.7	-3713 to 2421	No	ns	>0.9999
CPI1 vs. PPI2	245.3	-2822 to 3312	No	ns	>0.9999
CPI1 vs. FPI2	-448.4	-3515 to 2618	No	ns	>0.9999
CPI1 vs. CPI2	-3.583	-3070 to 3063	No	ns	>0.9999
CPI1 vs. RPI2	81.27	-2986 to 3148	No	ns	>0.9999
CPI1 vs. OPI2	246.5	-2820 to 3313	No	ns	>0.9999
CPI1 vs. WPI2	-245.6	-3312 to 2821	No	ns	>0.9999
CPI1 vs. SePI2	-211.5	-3278 to 2855	No	ns	>0.9999
LPI vs. RPI1	976.4	-2090 to 4043	No	ns	>0.9999
LPI vs. BPI	1114	-1953 to 4180	No	ns	0.9997
LPI vs. WhPI	1216	-1851 to 4283	No	ns	0.9989
LPI vs. BaPI	190.2	-2877 to 3257	No	ns	>0.9999
LPI vs. OPI1	1253	-1814 to 4320	No	ns	0.9983
LPI vs. CoPI	1208	-1859 to 4275	No	ns	0.999
LPI vs. PoPI	-7617	-10683 to -4550	Yes	****	<0.0001
LPI vs. WPI1	-3309	-6376 to -242.5	Yes	*	0.0186
LPI vs. SePI1	-10819	-13886 to -7752	Yes	****	<0.0001
LPI vs. SPI2	239.4	-2827 to 3306	No	ns	>0.9999
LPI vs. PPI2	1130	-1936 to 4197	No	ns	0.9996
LPI vs. FPI2	436.7	-2630 to 3504	No	ns	>0.9999
LPI vs. CPI2	881.6	-2185 to 3948	No	ns	>0.9999
LPI vs. RPI2	966.4	-2100 to 4033	No	ns	>0.9999
LPI vs. OPI2	1132	-1935 to 4199	No	ns	0.9996
LPI vs. WPI2	639.6	-2427 to 3706	No	ns	>0.9999
LPI vs. SePI2	673.7	-2393 to 3740	No	ns	>0.9999
RPI1 vs. BPI	137.2	-2930 to 3204	No	ns	>0.9999
RPI1 vs. WhPI	239.5	-2827 to 3306	No	ns	>0.9999
RPI1 vs. BaPI	-786.3	-3853 to 2281	No	ns	>0.9999
RPI1 vs. OPI1	276.4	-2790 to 3343	No	ns	>0.9999
RPI1 vs. CoPI	231.6	-2835 to 3298	No	ns	>0.9999
RPI1 vs. PoPI	-8593	-11660 to -5526	Yes	****	<0.0001
RPI1 vs. WPI1	-4286	-7353 to -1219	Yes	***	0.0001
RPI1 vs. SePI1	-11795	-14862 to -8728	Yes	****	<0.0001
RPI1 vs. SPI2	-737	-3804 to 2330	No	ns	>0.9999
RPI1 vs. PPI2	154.1	-2913 to 3221	No	ns	>0.9999
RPI1 vs. FPI2	-539.7	-3607 to 2527	No	ns	>0.9999
RPI1 vs. CPI2	-94.86	-3162 to 2972	No	ns	>0.9999
RPI1 vs. RPI2	-10.01	-3077 to 3057	No	ns	>0.9999
RPI1 vs. OPI2	155.3	-2912 to 3222	No	ns	>0.9999
RPI1 vs. WPI2	-336.9	-3404 to 2730	No	ns	>0.9999
RPI1 vs. SePI2	-302.8	-3370 to 2764	No	ns	>0.9999
BPI vs. WhPI	102.3	-2965 to 3169	No	ns	>0.9999
BPI vs. BaPI	-923.5	-3990 to 2143	No	ns	>0.9999
BPI vs. OPI1	139.2	-2928 to 3206	No	ns	>0.9999
BPI vs. CoPI	94.38	-2972 to 3161	No	ns	>0.9999
BPI vs. PoPI	-8730	-11797 to -5663	Yes	****	<0.0001
BPI vs. WPI1	-4423	-7490 to -1356	Yes	****	<0.0001
BPI vs. SePI1	-11932	-14999 to -8866	Yes	****	<0.0001
BPI vs. SPI2	-874.2	-3941 to 2193	No	ns	>0.9999
BPI vs. PPI2	16.85	-3050 to 3084	No	ns	>0.9999
BPI vs. FPI2	-676.9	-3744 to 2390	No	ns	>0.9999
BPI vs. CPI2	-232.1	-3299 to 2835	No	ns	>0.9999
BPI vs. RPI2	-147.2	-3214 to 2920	No	ns	>0.9999
BPI vs. OPI2	18.05	-3049 to 3085	No	ns	>0.9999
BPI vs. WPI2	-474.1	-3541 to 2593	No	ns	>0.9999
BPI vs. SePI2	-440	-3507 to 2627	No	ns	>0.9999
WhPI vs. BaPI	-1026	-4093 to 2041	No	ns	>0.9999
WhPI vs. OPI1	36.92	-3030 to 3104	No	ns	>0.9999
WhPI vs. CoPI	-7.875	-3075 to 3059	No	ns	>0.9999
WhPI vs. PoPI	-8833	-11899 to -5766	Yes	****	<0.0001
WhPI vs. WPI1	-4525	-7592 to -1458	Yes	****	<0.0001
WhPI vs. SePI1	-12035	-15102 to -8968	Yes	****	<0.0001
WhPI vs. SPI2	-976.5	-4043 to 2090	No	ns	>0.9999
WhPI vs. PPI2	-85.41	-3152 to 2981	No	ns	>0.9999
WhPI vs. FPI2	-779.2	-3846 to 2288	No	ns	>0.9999
WhPI vs. CPI2	-334.3	-3401 to 2733	No	ns	>0.9999
WhPI vs. RPI2	-249.5	-3316 to 2817	No	ns	>0.9999
WhPI vs. OPI2	-84.21	-3151 to 2983	No	ns	>0.9999
WhPI vs. WPI2	-576.3	-3643 to 2491	No	ns	>0.9999
WhPI vs. SePI2	-542.2	-3609 to 2525	No	ns	>0.9999
BaPI vs. OPI1	1063	-2004 to 4129	No	ns	0.9999
BaPI vs. CoPI	1018	-2049 to 4085	No	ns	>0.9999
BaPI vs. PoPI	-7807	-10874 to -4740	Yes	****	<0.0001
BaPI vs. WPI1	-3499	-6566 to -432.6	Yes	**	0.0079
BaPI vs. SePI1	-11009	-14076 to -7942	Yes	****	<0.0001
BaPI vs. SPI2	49.24	-3018 to 3116	No	ns	>0.9999
BaPI vs. PPI2	940.3	-2127 to 4007	No	ns	>0.9999
BaPI vs. FPI2	246.5	-2820 to 3313	No	ns	>0.9999
BaPI vs. CPI2	691.4	-2375 to 3758	No	ns	>0.9999
BaPI vs. RPI2	776.3	-2291 to 3843	No	ns	>0.9999
BaPI vs. OPI2	941.5	-2125 to 4008	No	ns	>0.9999
BaPI vs. WPI2	449.4	-2617 to 3516	No	ns	>0.9999
BaPI vs. SePI2	483.5	-2583 to 3550	No	ns	>0.9999
OPI1 vs. CoPI	-44.79	-3112 to 3022	No	ns	>0.9999
OPI1 vs. PoPI	-8869	-11936 to -5803	Yes	****	<0.0001
OPI1 vs. WPI1	-4562	-7629 to -1495	Yes	****	<0.0001
OPI1 vs. SePI1	-12072	-15138 to -9005	Yes	****	<0.0001
OPI1 vs. SPI2	-1013	-4080 to 2053	No	ns	>0.9999
OPI1 vs. PPI2	-122.3	-3189 to 2945	No	ns	>0.9999
OPI1 vs. FPI2	-816.1	-3883 to 2251	No	ns	>0.9999
OPI1 vs. CPI2	-371.2	-3438 to 2696	No	ns	>0.9999
OPI1 vs. RPI2	-286.4	-3353 to 2780	No	ns	>0.9999
OPI1 vs. OPI2	-121.1	-3188 to 2946	No	ns	>0.9999
OPI1 vs. WPI2	-613.2	-3680 to 2454	No	ns	>0.9999
OPI1 vs. SePI2	-579.2	-3646 to 2488	No	ns	>0.9999
CoPI vs. PoPI	-8825	-11892 to -5758	Yes	****	<0.0001
CoPI vs. WPI1	-4517	-7584 to -1450	Yes	****	<0.0001
CoPI vs. SePI1	-12027	-15094 to -8960	Yes	****	<0.0001
CoPI vs. SPI2	-968.6	-4035 to 2098	No	ns	>0.9999
CoPI vs. PPI2	-77.54	-3144 to 2989	No	ns	>0.9999
CoPI vs. FPI2	-771.3	-3838 to 2296	No	ns	>0.9999
CoPI vs. CPI2	-326.4	-3393 to 2740	No	ns	>0.9999
CoPI vs. RPI2	-241.6	-3308 to 2825	No	ns	>0.9999
CoPI vs. OPI2	-76.34	-3143 to 2990	No	ns	>0.9999
CoPI vs. WPI2	-568.4	-3635 to 2498	No	ns	>0.9999
CoPI vs. SePI2	-534.4	-3601 to 2532	No	ns	>0.9999
PoPI vs. WPI1	4307	1241 to 7374	Yes	***	0.0001
PoPI vs. SePI1	-3202	-6269 to -135.3	Yes	*	0.0292
PoPI vs. SPI2	7856	4789 to 10923	Yes	****	<0.0001
PoPI vs. PPI2	8747	5680 to 11814	Yes	****	<0.0001
PoPI vs. FPI2	8053	4987 to 11120	Yes	****	<0.0001
PoPI vs. CPI2	8498	5431 to 11565	Yes	****	<0.0001
PoPI vs. RPI2	8583	5516 to 11650	Yes	****	<0.0001
PoPI vs. OPI2	8748	5682 to 11815	Yes	****	<0.0001
PoPI vs. WPI2	8256	5189 to 11323	Yes	****	<0.0001
PoPI vs. SePI2	8290	5223 to 11357	Yes	****	<0.0001
WPI1 vs. SePI1	-7510	-10576 to -4443	Yes	****	<0.0001
WPI1 vs. SPI2	3549	481.9 to 6616	Yes	**	0.0063
WPI1 vs. PPI2	4440	1373 to 7507	Yes	****	<0.0001
WPI1 vs. FPI2	3746	679.2 to 6813	Yes	**	0.0024
WPI1 vs. CPI2	4191	1124 to 7258	Yes	***	0.0002
WPI1 vs. RPI2	4276	1209 to 7343	Yes	***	0.0001
WPI1 vs. OPI2	4441	1374 to 7508	Yes	****	<0.0001
WPI1 vs. WPI2	3949	882.0 to 7016	Yes	***	0.0008
WPI1 vs. SePI2	3983	916.1 to 7050	Yes	***	0.0007
SePI1 vs. SPI2	11058	7991 to 14125	Yes	****	<0.0001
SePI1 vs. PPI2	11949	8882 to 15016	Yes	****	<0.0001
SePI1 vs. FPI2	11256	8189 to 14322	Yes	****	<0.0001
SePI1 vs. CPI2	11700	8634 to 14767	Yes	****	<0.0001
SePI1 vs. RPI2	11785	8718 to 14852	Yes	****	<0.0001
SePI1 vs. OPI2	11951	8884 to 15017	Yes	****	<0.0001
SePI1 vs. WPI2	11458	8392 to 14525	Yes	****	<0.0001
SePI1 vs. SePI2	11492	8426 to 14559	Yes	****	<0.0001
SPI2 vs. PPI2	891.1	-2176 to 3958	No	ns	>0.9999
SPI2 vs. FPI2	197.3	-2870 to 3264	No	ns	>0.9999
SPI2 vs. CPI2	642.2	-2425 to 3709	No	ns	>0.9999
SPI2 vs. RPI2	727	-2340 to 3794	No	ns	>0.9999
SPI2 vs. OPI2	892.3	-2175 to 3959	No	ns	>0.9999
SPI2 vs. WPI2	400.2	-2667 to 3467	No	ns	>0.9999
SPI2 vs. SePI2	434.2	-2633 to 3501	No	ns	>0.9999
PPI2 vs. FPI2	-693.8	-3761 to 2373	No	ns	>0.9999
PPI2 vs. CPI2	-248.9	-3316 to 2818	No	ns	>0.9999
PPI2 vs. RPI2	-164.1	-3231 to 2903	No	ns	>0.9999
PPI2 vs. OPI2	1.2	-3066 to 3068	No	ns	>0.9999
PPI2 vs. WPI2	-490.9	-3558 to 2576	No	ns	>0.9999
PPI2 vs. SePI2	-456.8	-3524 to 2610	No	ns	>0.9999
FPI2 vs. CPI2	444.9	-2622 to 3512	No	ns	>0.9999
FPI2 vs. RPI2	529.7	-2537 to 3597	No	ns	>0.9999
FPI2 vs. OPI2	695	-2372 to 3762	No	ns	>0.9999
FPI2 vs. WPI2	202.9	-2864 to 3270	No	ns	>0.9999
FPI2 vs. SePI2	236.9	-2830 to 3304	No	ns	>0.9999
CPI2 vs. RPI2	84.85	-2982 to 3152	No	ns	>0.9999
CPI2 vs. OPI2	250.1	-2817 to 3317	No	ns	>0.9999
CPI2 vs. WPI2	-242	-3309 to 2825	No	ns	>0.9999
CPI2 vs. SePI2	-207.9	-3275 to 2859	No	ns	>0.9999
RPI2 vs. OPI2	165.3	-2902 to 3232	No	ns	>0.9999
RPI2 vs. WPI2	-326.9	-3394 to 2740	No	ns	>0.9999
RPI2 vs. SePI2	-292.8	-3360 to 2774	No	ns	>0.9999
OPI2 vs. WPI2	-492.1	-3559 to 2575	No	ns	>0.9999
OPI2 vs. SePI2	-458	-3525 to 2609	No	ns	>0.9999
WPI2 vs. SePI2	34.08	-3033 to 3101	No	ns	>0.9999
Zeta potential
SPI1 vs. PPI1	-17.79	-3085 to 3049	No	ns	>0.9999
SPI1 vs. FPI1	-2.39	-3069 to 3064	No	ns	>0.9999
SPI1 vs. KPI	1.438	-3065 to 3068	No	ns	>0.9999
SPI1 vs. CPI1	1.915	-3065 to 3069	No	ns	>0.9999
SPI1 vs. LPI	5.123	-3062 to 3072	No	ns	>0.9999
SPI1 vs. RPI1	-4.038	-3071 to 3063	No	ns	>0.9999
SPI1 vs. BPI	-3.493	-3070 to 3063	No	ns	>0.9999
SPI1 vs. WhPI	-0.8675	-3068 to 3066	No	ns	>0.9999
SPI1 vs. BaPI	-15.74	-3083 to 3051	No	ns	>0.9999
SPI1 vs. OPI1	-16.79	-3084 to 3050	No	ns	>0.9999
SPI1 vs. CoPI	-14.82	-3082 to 3052	No	ns	>0.9999
SPI1 vs. PoPI	-9.7	-3077 to 3057	No	ns	>0.9999
SPI1 vs. WPI1	-5.405	-3072 to 3061	No	ns	>0.9999
SPI1 vs. SePI1	-4.105	-3071 to 3063	No	ns	>0.9999
SPI1 vs. SPI2	0.905	-3066 to 3068	No	ns	>0.9999
SPI1 vs. PPI2	5.205	-3062 to 3072	No	ns	>0.9999
SPI1 vs. FPI2	1.425	-3065 to 3068	No	ns	>0.9999
SPI1 vs. CPI2	12.77	-3054 to 3080	No	ns	>0.9999
SPI1 vs. RPI2	1.465	-3065 to 3068	No	ns	>0.9999
SPI1 vs. OPI2	3.765	-3063 to 3071	No	ns	>0.9999
SPI1 vs. WPI2	-5.425	-3072 to 3061	No	ns	>0.9999
SPI1 vs. SePI2	8.175	-3059 to 3075	No	ns	>0.9999
PPI1 vs. FPI1	15.4	-3051 to 3082	No	ns	>0.9999
PPI1 vs. KPI	19.23	-3048 to 3086	No	ns	>0.9999
PPI1 vs. CPI1	19.71	-3047 to 3087	No	ns	>0.9999
PPI1 vs. LPI	22.91	-3044 to 3090	No	ns	>0.9999
PPI1 vs. RPI1	13.75	-3053 to 3081	No	ns	>0.9999
PPI1 vs. BPI	14.3	-3053 to 3081	No	ns	>0.9999
PPI1 vs. WhPI	16.92	-3050 to 3084	No	ns	>0.9999
PPI1 vs. BaPI	2.053	-3065 to 3069	No	ns	>0.9999
PPI1 vs. OPI1	1.003	-3066 to 3068	No	ns	>0.9999
PPI1 vs. CoPI	2.973	-3064 to 3070	No	ns	>0.9999
PPI1 vs. PoPI	8.09	-3059 to 3075	No	ns	>0.9999
PPI1 vs. WPI1	12.39	-3054 to 3079	No	ns	>0.9999
PPI1 vs. SePI1	13.69	-3053 to 3081	No	ns	>0.9999
PPI1 vs. SPI2	18.7	-3048 to 3086	No	ns	>0.9999
PPI1 vs. PPI2	23	-3044 to 3090	No	ns	>0.9999
PPI1 vs. FPI2	19.22	-3048 to 3086	No	ns	>0.9999
PPI1 vs. CPI2	30.56	-3036 to 3097	No	ns	>0.9999
PPI1 vs. RPI2	19.26	-3048 to 3086	No	ns	>0.9999
PPI1 vs. OPI2	21.56	-3045 to 3088	No	ns	>0.9999
PPI1 vs. WPI2	12.37	-3054 to 3079	No	ns	>0.9999
PPI1 vs. SePI2	25.97	-3041 to 3093	No	ns	>0.9999
FPI1 vs. KPI	3.828	-3063 to 3071	No	ns	>0.9999
FPI1 vs. CPI1	4.305	-3063 to 3071	No	ns	>0.9999
FPI1 vs. LPI	7.513	-3059 to 3074	No	ns	>0.9999
FPI1 vs. RPI1	-1.648	-3068 to 3065	No	ns	>0.9999
FPI1 vs. BPI	-1.103	-3068 to 3066	No	ns	>0.9999
FPI1 vs. WhPI	1.523	-3065 to 3068	No	ns	>0.9999
FPI1 vs. BaPI	-13.35	-3080 to 3053	No	ns	>0.9999
FPI1 vs. OPI1	-14.4	-3081 to 3052	No	ns	>0.9999
FPI1 vs. CoPI	-12.43	-3079 to 3054	No	ns	>0.9999
FPI1 vs. PoPI	-7.31	-3074 to 3060	No	ns	>0.9999
FPI1 vs. WPI1	-3.015	-3070 to 3064	No	ns	>0.9999
FPI1 vs. SePI1	-1.715	-3069 to 3065	No	ns	>0.9999
FPI1 vs. SPI2	3.295	-3064 to 3070	No	ns	>0.9999
FPI1 vs. PPI2	7.595	-3059 to 3074	No	ns	>0.9999
FPI1 vs. FPI2	3.815	-3063 to 3071	No	ns	>0.9999
FPI1 vs. CPI2	15.16	-3052 to 3082	No	ns	>0.9999
FPI1 vs. RPI2	3.855	-3063 to 3071	No	ns	>0.9999
FPI1 vs. OPI2	6.155	-3061 to 3073	No	ns	>0.9999
FPI1 vs. WPI2	-3.035	-3070 to 3064	No	ns	>0.9999
FPI1 vs. SePI2	10.57	-3056 to 3077	No	ns	>0.9999
KPI vs. CPI1	0.4775	-3066 to 3067	No	ns	>0.9999
KPI vs. LPI	3.685	-3063 to 3071	No	ns	>0.9999
KPI vs. RPI1	-5.475	-3072 to 3061	No	ns	>0.9999
KPI vs. BPI	-4.93	-3072 to 3062	No	ns	>0.9999
KPI vs. WhPI	-2.305	-3069 to 3065	No	ns	>0.9999
KPI vs. BaPI	-17.18	-3084 to 3050	No	ns	>0.9999
KPI vs. OPI1	-18.23	-3085 to 3049	No	ns	>0.9999
KPI vs. CoPI	-16.26	-3083 to 3051	No	ns	>0.9999
KPI vs. PoPI	-11.14	-3078 to 3056	No	ns	>0.9999
KPI vs. WPI1	-6.843	-3074 to 3060	No	ns	>0.9999
KPI vs. SePI1	-5.543	-3072 to 3061	No	ns	>0.9999
KPI vs. SPI2	-0.5325	-3067 to 3066	No	ns	>0.9999
KPI vs. PPI2	3.768	-3063 to 3071	No	ns	>0.9999
KPI vs. FPI2	-0.0125	-3067 to 3067	No	ns	>0.9999
KPI vs. CPI2	11.33	-3056 to 3078	No	ns	>0.9999
KPI vs. RPI2	0.0275	-3067 to 3067	No	ns	>0.9999
KPI vs. OPI2	2.328	-3065 to 3069	No	ns	>0.9999
KPI vs. WPI2	-6.863	-3074 to 3060	No	ns	>0.9999
KPI vs. SePI2	6.738	-3060 to 3074	No	ns	>0.9999
CPI1 vs. LPI	3.208	-3064 to 3070	No	ns	>0.9999
CPI1 vs. RPI1	-5.953	-3073 to 3061	No	ns	>0.9999
CPI1 vs. BPI	-5.408	-3072 to 3061	No	ns	>0.9999
CPI1 vs. WhPI	-2.783	-3070 to 3064	No	ns	>0.9999
CPI1 vs. BaPI	-17.65	-3084 to 3049	No	ns	>0.9999
CPI1 vs. OPI1	-18.7	-3086 to 3048	No	ns	>0.9999
CPI1 vs. CoPI	-16.73	-3084 to 3050	No	ns	>0.9999
CPI1 vs. PoPI	-11.62	-3078 to 3055	No	ns	>0.9999
CPI1 vs. WPI1	-7.32	-3074 to 3060	No	ns	>0.9999
CPI1 vs. SePI1	-6.02	-3073 to 3061	No	ns	>0.9999
CPI1 vs. SPI2	-1.01	-3068 to 3066	No	ns	>0.9999
CPI1 vs. PPI2	3.29	-3064 to 3070	No	ns	>0.9999
CPI1 vs. FPI2	-0.49	-3067 to 3066	No	ns	>0.9999
CPI1 vs. CPI2	10.85	-3056 to 3078	No	ns	>0.9999
CPI1 vs. RPI2	-0.45	-3067 to 3066	No	ns	>0.9999
CPI1 vs. OPI2	1.85	-3065 to 3069	No	ns	>0.9999
CPI1 vs. WPI2	-7.34	-3074 to 3059	No	ns	>0.9999
CPI1 vs. SePI2	6.26	-3061 to 3073	No	ns	>0.9999
LPI vs. RPI1	-9.16	-3076 to 3058	No	ns	>0.9999
LPI vs. BPI	-8.615	-3075 to 3058	No	ns	>0.9999
LPI vs. WhPI	-5.99	-3073 to 3061	No	ns	>0.9999
LPI vs. BaPI	-20.86	-3088 to 3046	No	ns	>0.9999
LPI vs. OPI1	-21.91	-3089 to 3045	No	ns	>0.9999
LPI vs. CoPI	-19.94	-3087 to 3047	No	ns	>0.9999
LPI vs. PoPI	-14.82	-3082 to 3052	No	ns	>0.9999
LPI vs. WPI1	-10.53	-3077 to 3056	No	ns	>0.9999
LPI vs. SePI1	-9.228	-3076 to 3058	No	ns	>0.9999
LPI vs. SPI2	-4.218	-3071 to 3063	No	ns	>0.9999
LPI vs. PPI2	0.0825	-3067 to 3067	No	ns	>0.9999
LPI vs. FPI2	-3.698	-3071 to 3063	No	ns	>0.9999
LPI vs. CPI2	7.643	-3059 to 3074	No	ns	>0.9999
LPI vs. RPI2	-3.658	-3070 to 3063	No	ns	>0.9999
LPI vs. OPI2	-1.358	-3068 to 3065	No	ns	>0.9999
LPI vs. WPI2	-10.55	-3077 to 3056	No	ns	>0.9999
LPI vs. SePI2	3.053	-3064 to 3070	No	ns	>0.9999
RPI1 vs. BPI	0.545	-3066 to 3067	No	ns	>0.9999
RPI1 vs. WhPI	3.17	-3064 to 3070	No	ns	>0.9999
RPI1 vs. BaPI	-11.7	-3079 to 3055	No	ns	>0.9999
RPI1 vs. OPI1	-12.75	-3080 to 3054	No	ns	>0.9999
RPI1 vs. CoPI	-10.78	-3078 to 3056	No	ns	>0.9999
RPI1 vs. PoPI	-5.663	-3072 to 3061	No	ns	>0.9999
RPI1 vs. WPI1	-1.368	-3068 to 3065	No	ns	>0.9999
RPI1 vs. SePI1	-0.0675	-3067 to 3067	No	ns	>0.9999
RPI1 vs. SPI2	4.943	-3062 to 3072	No	ns	>0.9999
RPI1 vs. PPI2	9.243	-3058 to 3076	No	ns	>0.9999
RPI1 vs. FPI2	5.463	-3061 to 3072	No	ns	>0.9999
RPI1 vs. CPI2	16.8	-3050 to 3084	No	ns	>0.9999
RPI1 vs. RPI2	5.503	-3061 to 3072	No	ns	>0.9999
RPI1 vs. OPI2	7.803	-3059 to 3075	No	ns	>0.9999
RPI1 vs. WPI2	-1.388	-3068 to 3065	No	ns	>0.9999
RPI1 vs. SePI2	12.21	-3055 to 3079	No	ns	>0.9999
BPI vs. WhPI	2.625	-3064 to 3069	No	ns	>0.9999
BPI vs. BaPI	-12.25	-3079 to 3055	No	ns	>0.9999
BPI vs. OPI1	-13.3	-3080 to 3054	No	ns	>0.9999
BPI vs. CoPI	-11.33	-3078 to 3056	No	ns	>0.9999
BPI vs. PoPI	-6.208	-3073 to 3061	No	ns	>0.9999
BPI vs. WPI1	-1.913	-3069 to 3065	No	ns	>0.9999
BPI vs. SePI1	-0.6125	-3067 to 3066	No	ns	>0.9999
BPI vs. SPI2	4.398	-3062 to 3071	No	ns	>0.9999
BPI vs. PPI2	8.698	-3058 to 3076	No	ns	>0.9999
BPI vs. FPI2	4.918	-3062 to 3072	No	ns	>0.9999
BPI vs. CPI2	16.26	-3051 to 3083	No	ns	>0.9999
BPI vs. RPI2	4.958	-3062 to 3072	No	ns	>0.9999
BPI vs. OPI2	7.258	-3060 to 3074	No	ns	>0.9999
BPI vs. WPI2	-1.933	-3069 to 3065	No	ns	>0.9999
BPI vs. SePI2	11.67	-3055 to 3078	No	ns	>0.9999
WhPI vs. BaPI	-14.87	-3082 to 3052	No	ns	>0.9999
WhPI vs. OPI1	-15.92	-3083 to 3051	No	ns	>0.9999
WhPI vs. CoPI	-13.95	-3081 to 3053	No	ns	>0.9999
WhPI vs. PoPI	-8.833	-3076 to 3058	No	ns	>0.9999
WhPI vs. WPI1	-4.538	-3071 to 3062	No	ns	>0.9999
WhPI vs. SePI1	-3.238	-3070 to 3064	No	ns	>0.9999
WhPI vs. SPI2	1.773	-3065 to 3069	No	ns	>0.9999
WhPI vs. PPI2	6.073	-3061 to 3073	No	ns	>0.9999
WhPI vs. FPI2	2.293	-3065 to 3069	No	ns	>0.9999
WhPI vs. CPI2	13.63	-3053 to 3080	No	ns	>0.9999
WhPI vs. RPI2	2.333	-3064 to 3069	No	ns	>0.9999
WhPI vs. OPI2	4.633	-3062 to 3071	No	ns	>0.9999
WhPI vs. WPI2	-4.558	-3071 to 3062	No	ns	>0.9999
WhPI vs. SePI2	9.043	-3058 to 3076	No	ns	>0.9999
BaPI vs. OPI1	-1.05	-3068 to 3066	No	ns	>0.9999
BaPI vs. CoPI	0.92	-3066 to 3068	No	ns	>0.9999
BaPI vs. PoPI	6.038	-3061 to 3073	No	ns	>0.9999
BaPI vs. WPI1	10.33	-3056 to 3077	No	ns	>0.9999
BaPI vs. SePI1	11.63	-3055 to 3078	No	ns	>0.9999
BaPI vs. SPI2	16.64	-3050 to 3083	No	ns	>0.9999
BaPI vs. PPI2	20.94	-3046 to 3088	No	ns	>0.9999
BaPI vs. FPI2	17.16	-3050 to 3084	No	ns	>0.9999
BaPI vs. CPI2	28.5	-3038 to 3095	No	ns	>0.9999
BaPI vs. RPI2	17.2	-3050 to 3084	No	ns	>0.9999
BaPI vs. OPI2	19.5	-3047 to 3086	No	ns	>0.9999
BaPI vs. WPI2	10.31	-3057 to 3077	No	ns	>0.9999
BaPI vs. SePI2	23.91	-3043 to 3091	No	ns	>0.9999
OPI1 vs. CoPI	1.97	-3065 to 3069	No	ns	>0.9999
OPI1 vs. PoPI	7.088	-3060 to 3074	No	ns	>0.9999
OPI1 vs. WPI1	11.38	-3055 to 3078	No	ns	>0.9999
OPI1 vs. SePI1	12.68	-3054 to 3080	No	ns	>0.9999
OPI1 vs. SPI2	17.69	-3049 to 3085	No	ns	>0.9999
OPI1 vs. PPI2	21.99	-3045 to 3089	No	ns	>0.9999
OPI1 vs. FPI2	18.21	-3049 to 3085	No	ns	>0.9999
OPI1 vs. CPI2	29.55	-3037 to 3096	No	ns	>0.9999
OPI1 vs. RPI2	18.25	-3049 to 3085	No	ns	>0.9999
OPI1 vs. OPI2	20.55	-3046 to 3087	No	ns	>0.9999
OPI1 vs. WPI2	11.36	-3055 to 3078	No	ns	>0.9999
OPI1 vs. SePI2	24.96	-3042 to 3092	No	ns	>0.9999
CoPI vs. PoPI	5.118	-3062 to 3072	No	ns	>0.9999
CoPI vs. WPI1	9.413	-3057 to 3076	No	ns	>0.9999
CoPI vs. SePI1	10.71	-3056 to 3078	No	ns	>0.9999
CoPI vs. SPI2	15.72	-3051 to 3083	No	ns	>0.9999
CoPI vs. PPI2	20.02	-3047 to 3087	No	ns	>0.9999
CoPI vs. FPI2	16.24	-3051 to 3083	No	ns	>0.9999
CoPI vs. CPI2	27.58	-3039 to 3094	No	ns	>0.9999
CoPI vs. RPI2	16.28	-3051 to 3083	No	ns	>0.9999
CoPI vs. OPI2	18.58	-3048 to 3085	No	ns	>0.9999
CoPI vs. WPI2	9.393	-3057 to 3076	No	ns	>0.9999
CoPI vs. SePI2	22.99	-3044 to 3090	No	ns	>0.9999
PoPI vs. WPI1	4.295	-3063 to 3071	No	ns	>0.9999
PoPI vs. SePI1	5.595	-3061 to 3072	No	ns	>0.9999
PoPI vs. SPI2	10.61	-3056 to 3077	No	ns	>0.9999
PoPI vs. PPI2	14.91	-3052 to 3082	No	ns	>0.9999
PoPI vs. FPI2	11.13	-3056 to 3078	No	ns	>0.9999
PoPI vs. CPI2	22.47	-3044 to 3089	No	ns	>0.9999
PoPI vs. RPI2	11.17	-3056 to 3078	No	ns	>0.9999
PoPI vs. OPI2	13.47	-3053 to 3080	No	ns	>0.9999
PoPI vs. WPI2	4.275	-3063 to 3071	No	ns	>0.9999
PoPI vs. SePI2	17.88	-3049 to 3085	No	ns	>0.9999
WPI1 vs. SePI1	1.3	-3066 to 3068	No	ns	>0.9999
WPI1 vs. SPI2	6.31	-3061 to 3073	No	ns	>0.9999
WPI1 vs. PPI2	10.61	-3056 to 3077	No	ns	>0.9999
WPI1 vs. FPI2	6.83	-3060 to 3074	No	ns	>0.9999
WPI1 vs. CPI2	18.17	-3049 to 3085	No	ns	>0.9999
WPI1 vs. RPI2	6.87	-3060 to 3074	No	ns	>0.9999
WPI1 vs. OPI2	9.17	-3058 to 3076	No	ns	>0.9999
WPI1 vs. WPI2	-0.02	-3067 to 3067	No	ns	>0.9999
WPI1 vs. SePI2	13.58	-3053 to 3080	No	ns	>0.9999
SePI1 vs. SPI2	5.01	-3062 to 3072	No	ns	>0.9999
SePI1 vs. PPI2	9.31	-3058 to 3076	No	ns	>0.9999
SePI1 vs. FPI2	5.53	-3061 to 3072	No	ns	>0.9999
SePI1 vs. CPI2	16.87	-3050 to 3084	No	ns	>0.9999
SePI1 vs. RPI2	5.57	-3061 to 3072	No	ns	>0.9999
SePI1 vs. OPI2	7.87	-3059 to 3075	No	ns	>0.9999
SePI1 vs. WPI2	-1.32	-3068 to 3066	No	ns	>0.9999
SePI1 vs. SePI2	12.28	-3055 to 3079	No	ns	>0.9999
SPI2 vs. PPI2	4.3	-3063 to 3071	No	ns	>0.9999
SPI2 vs. FPI2	0.52	-3066 to 3067	No	ns	>0.9999
SPI2 vs. CPI2	11.86	-3055 to 3079	No	ns	>0.9999
SPI2 vs. RPI2	0.56	-3066 to 3067	No	ns	>0.9999
SPI2 vs. OPI2	2.86	-3064 to 3070	No	ns	>0.9999
SPI2 vs. WPI2	-6.33	-3073 to 3060	No	ns	>0.9999
SPI2 vs. SePI2	7.27	-3060 to 3074	No	ns	>0.9999
PPI2 vs. FPI2	-3.78	-3071 to 3063	No	ns	>0.9999
PPI2 vs. CPI2	7.56	-3059 to 3074	No	ns	>0.9999
PPI2 vs. RPI2	-3.74	-3071 to 3063	No	ns	>0.9999
PPI2 vs. OPI2	-1.44	-3068 to 3065	No	ns	>0.9999
PPI2 vs. WPI2	-10.63	-3077 to 3056	No	ns	>0.9999
PPI2 vs. SePI2	2.97	-3064 to 3070	No	ns	>0.9999
FPI2 vs. CPI2	11.34	-3055 to 3078	No	ns	>0.9999
FPI2 vs. RPI2	0.04	-3067 to 3067	No	ns	>0.9999
FPI2 vs. OPI2	2.34	-3064 to 3069	No	ns	>0.9999
FPI2 vs. WPI2	-6.85	-3074 to 3060	No	ns	>0.9999
FPI2 vs. SePI2	6.75	-3060 to 3074	No	ns	>0.9999
CPI2 vs. RPI2	-11.3	-3078 to 3056	No	ns	>0.9999
CPI2 vs. OPI2	-9	-3076 to 3058	No	ns	>0.9999
CPI2 vs. WPI2	-18.19	-3085 to 3049	No	ns	>0.9999
CPI2 vs. SePI2	-4.59	-3071 to 3062	No	ns	>0.9999
RPI2 vs. OPI2	2.3	-3065 to 3069	No	ns	>0.9999
RPI2 vs. WPI2	-6.89	-3074 to 3060	No	ns	>0.9999
RPI2 vs. SePI2	6.71	-3060 to 3074	No	ns	>0.9999
OPI2 vs. WPI2	-9.19	-3076 to 3058	No	ns	>0.9999
OPI2 vs. SePI2	4.41	-3062 to 3071	No	ns	>0.9999
WPI2 vs. SePI2	13.6	-3053 to 3080	No	ns	>0.9999
Solubility
SPI1 vs. PPI1	-283.5	-3350 to 2783	No	ns	>0.9999
SPI1 vs. FPI1	-189.1	-3256 to 2878	No	ns	>0.9999
SPI1 vs. KPI	-250.6	-3317 to 2816	No	ns	>0.9999
SPI1 vs. CPI1	-220.3	-3287 to 2847	No	ns	>0.9999
SPI1 vs. LPI	-285.4	-3352 to 2781	No	ns	>0.9999
SPI1 vs. RPI1	-128.2	-3195 to 2939	No	ns	>0.9999
SPI1 vs. BPI	-92.45	-3159 to 2974	No	ns	>0.9999
SPI1 vs. WhPI	-83.73	-3151 to 2983	No	ns	>0.9999
SPI1 vs. BaPI	-94.05	-3161 to 2973	No	ns	>0.9999
SPI1 vs. OPI1	-95.73	-3163 to 2971	No	ns	>0.9999
SPI1 vs. CoPI	-113.4	-3180 to 2953	No	ns	>0.9999
SPI1 vs. PoPI	-14.55	-3081 to 3052	No	ns	>0.9999
SPI1 vs. WPI1	-109.8	-3177 to 2957	No	ns	>0.9999
SPI1 vs. SePI1	-83.4	-3150 to 2983	No	ns	>0.9999
SPI1 vs. SPI2	-52.8	-3120 to 3014	No	ns	>0.9999
SPI1 vs. PPI2	-775.4	-3842 to 2291	No	ns	>0.9999
SPI1 vs. FPI2	-256.4	-3323 to 2810	No	ns	>0.9999
SPI1 vs. CPI2	-357.3	-3424 to 2710	No	ns	>0.9999
SPI1 vs. RPI2	-463.8	-3531 to 2603	No	ns	>0.9999
SPI1 vs. OPI2	-12.8	-3080 to 3054	No	ns	>0.9999
SPI1 vs. WPI2	-14.84	-3082 to 3052	No	ns	>0.9999
SPI1 vs. SePI2	-11.49	-3078 to 3055	No	ns	>0.9999
PPI1 vs. FPI1	94.38	-2972 to 3161	No	ns	>0.9999
PPI1 vs. KPI	32.93	-3034 to 3100	No	ns	>0.9999
PPI1 vs. CPI1	63.2	-3004 to 3130	No	ns	>0.9999
PPI1 vs. LPI	-1.925	-3069 to 3065	No	ns	>0.9999
PPI1 vs. RPI1	155.3	-2912 to 3222	No	ns	>0.9999
PPI1 vs. BPI	191	-2876 to 3258	No	ns	>0.9999
PPI1 vs. WhPI	199.8	-2867 to 3267	No	ns	>0.9999
PPI1 vs. BaPI	189.4	-2877 to 3256	No	ns	>0.9999
PPI1 vs. OPI1	187.8	-2879 to 3255	No	ns	>0.9999
PPI1 vs. CoPI	170.1	-2897 to 3237	No	ns	>0.9999
PPI1 vs. PoPI	268.9	-2798 to 3336	No	ns	>0.9999
PPI1 vs. WPI1	173.7	-2893 to 3241	No	ns	>0.9999
PPI1 vs. SePI1	200.1	-2867 to 3267	No	ns	>0.9999
PPI1 vs. SPI2	230.7	-2836 to 3298	No	ns	>0.9999
PPI1 vs. PPI2	-491.9	-3559 to 2575	No	ns	>0.9999
PPI1 vs. FPI2	27.11	-3040 to 3094	No	ns	>0.9999
PPI1 vs. CPI2	-73.8	-3141 to 2993	No	ns	>0.9999
PPI1 vs. RPI2	-180.3	-3247 to 2887	No	ns	>0.9999
PPI1 vs. OPI2	270.7	-2796 to 3338	No	ns	>0.9999
PPI1 vs. WPI2	268.6	-2798 to 3335	No	ns	>0.9999
PPI1 vs. SePI2	272	-2795 to 3339	No	ns	>0.9999
FPI1 vs. KPI	-61.45	-3128 to 3005	No	ns	>0.9999
FPI1 vs. CPI1	-31.18	-3098 to 3036	No	ns	>0.9999
FPI1 vs. LPI	-96.3	-3163 to 2971	No	ns	>0.9999
FPI1 vs. RPI1	60.95	-3006 to 3128	No	ns	>0.9999
FPI1 vs. BPI	96.65	-2970 to 3163	No	ns	>0.9999
FPI1 vs. WhPI	105.4	-2961 to 3172	No	ns	>0.9999
FPI1 vs. BaPI	95.05	-2972 to 3162	No	ns	>0.9999
FPI1 vs. OPI1	93.38	-2973 to 3160	No	ns	>0.9999
FPI1 vs. CoPI	75.73	-2991 to 3143	No	ns	>0.9999
FPI1 vs. PoPI	174.6	-2892 to 3241	No	ns	>0.9999
FPI1 vs. WPI1	79.35	-2987 to 3146	No	ns	>0.9999
FPI1 vs. SePI1	105.7	-2961 to 3173	No	ns	>0.9999
FPI1 vs. SPI2	136.3	-2931 to 3203	No	ns	>0.9999
FPI1 vs. PPI2	-586.3	-3653 to 2481	No	ns	>0.9999
FPI1 vs. FPI2	-67.27	-3134 to 3000	No	ns	>0.9999
FPI1 vs. CPI2	-168.2	-3235 to 2899	No	ns	>0.9999
FPI1 vs. RPI2	-274.7	-3342 to 2792	No	ns	>0.9999
FPI1 vs. OPI2	176.3	-2891 to 3243	No	ns	>0.9999
FPI1 vs. WPI2	174.3	-2893 to 3241	No	ns	>0.9999
FPI1 vs. SePI2	177.6	-2889 to 3244	No	ns	>0.9999
KPI vs. CPI1	30.28	-3037 to 3097	No	ns	>0.9999
KPI vs. LPI	-34.85	-3102 to 3032	No	ns	>0.9999
KPI vs. RPI1	122.4	-2944 to 3189	No	ns	>0.9999
KPI vs. BPI	158.1	-2909 to 3225	No	ns	>0.9999
KPI vs. WhPI	166.8	-2900 to 3234	No	ns	>0.9999
KPI vs. BaPI	156.5	-2910 to 3223	No	ns	>0.9999
KPI vs. OPI1	154.8	-2912 to 3222	No	ns	>0.9999
KPI vs. CoPI	137.2	-2930 to 3204	No	ns	>0.9999
KPI vs. PoPI	236	-2831 to 3303	No	ns	>0.9999
KPI vs. WPI1	140.8	-2926 to 3208	No	ns	>0.9999
KPI vs. SePI1	167.2	-2900 to 3234	No	ns	>0.9999
KPI vs. SPI2	197.8	-2869 to 3265	No	ns	>0.9999
KPI vs. PPI2	-524.9	-3592 to 2542	No	ns	>0.9999
KPI vs. FPI2	-5.815	-3073 to 3061	No	ns	>0.9999
KPI vs. CPI2	-106.7	-3174 to 2960	No	ns	>0.9999
KPI vs. RPI2	-213.2	-3280 to 2854	No	ns	>0.9999
KPI vs. OPI2	237.8	-2829 to 3305	No	ns	>0.9999
KPI vs. WPI2	235.7	-2831 to 3303	No	ns	>0.9999
KPI vs. SePI2	239.1	-2828 to 3306	No	ns	>0.9999
CPI1 vs. LPI	-65.13	-3132 to 3002	No	ns	>0.9999
CPI1 vs. RPI1	92.13	-2975 to 3159	No	ns	>0.9999
CPI1 vs. BPI	127.8	-2939 to 3195	No	ns	>0.9999
CPI1 vs. WhPI	136.6	-2930 to 3203	No	ns	>0.9999
CPI1 vs. BaPI	126.2	-2941 to 3193	No	ns	>0.9999
CPI1 vs. OPI1	124.6	-2942 to 3191	No	ns	>0.9999
CPI1 vs. CoPI	106.9	-2960 to 3174	No	ns	>0.9999
CPI1 vs. PoPI	205.7	-2861 to 3273	No	ns	>0.9999
CPI1 vs. WPI1	110.5	-2956 to 3177	No	ns	>0.9999
CPI1 vs. SePI1	136.9	-2930 to 3204	No	ns	>0.9999
CPI1 vs. SPI2	167.5	-2899 to 3234	No	ns	>0.9999
CPI1 vs. PPI2	-555.1	-3622 to 2512	No	ns	>0.9999
CPI1 vs. FPI2	-36.09	-3103 to 3031	No	ns	>0.9999
CPI1 vs. CPI2	-137	-3204 to 2930	No	ns	>0.9999
CPI1 vs. RPI2	-243.5	-3310 to 2823	No	ns	>0.9999
CPI1 vs. OPI2	207.5	-2859 to 3274	No	ns	>0.9999
CPI1 vs. WPI2	205.4	-2861 to 3272	No	ns	>0.9999
CPI1 vs. SePI2	208.8	-2858 to 3276	No	ns	>0.9999
LPI vs. RPI1	157.3	-2910 to 3224	No	ns	>0.9999
LPI vs. BPI	193	-2874 to 3260	No	ns	>0.9999
LPI vs. WhPI	201.7	-2865 to 3269	No	ns	>0.9999
LPI vs. BaPI	191.4	-2875 to 3258	No	ns	>0.9999
LPI vs. OPI1	189.7	-2877 to 3257	No	ns	>0.9999
LPI vs. CoPI	172	-2895 to 3239	No	ns	>0.9999
LPI vs. PoPI	270.9	-2796 to 3338	No	ns	>0.9999
LPI vs. WPI1	175.7	-2891 to 3242	No	ns	>0.9999
LPI vs. SePI1	202	-2865 to 3269	No	ns	>0.9999
LPI vs. SPI2	232.6	-2834 to 3299	No	ns	>0.9999
LPI vs. PPI2	-490	-3557 to 2577	No	ns	>0.9999
LPI vs. FPI2	29.04	-3038 to 3096	No	ns	>0.9999
LPI vs. CPI2	-71.88	-3139 to 2995	No	ns	>0.9999
LPI vs. RPI2	-178.4	-3245 to 2888	No	ns	>0.9999
LPI vs. OPI2	272.6	-2794 to 3339	No	ns	>0.9999
LPI vs. WPI2	270.6	-2796 to 3337	No	ns	>0.9999
LPI vs. SePI2	273.9	-2793 to 3341	No	ns	>0.9999
RPI1 vs. BPI	35.7	-3031 to 3103	No	ns	>0.9999
RPI1 vs. WhPI	44.43	-3022 to 3111	No	ns	>0.9999
RPI1 vs. BaPI	34.1	-3033 to 3101	No	ns	>0.9999
RPI1 vs. OPI1	32.43	-3034 to 3099	No	ns	>0.9999
RPI1 vs. CoPI	14.78	-3052 to 3082	No	ns	>0.9999
RPI1 vs. PoPI	113.6	-2953 to 3180	No	ns	>0.9999
RPI1 vs. WPI1	18.4	-3048 to 3085	No	ns	>0.9999
RPI1 vs. SePI1	44.75	-3022 to 3112	No	ns	>0.9999
RPI1 vs. SPI2	75.36	-2991 to 3142	No	ns	>0.9999
RPI1 vs. PPI2	-647.3	-3714 to 2420	No	ns	>0.9999
RPI1 vs. FPI2	-128.2	-3195 to 2939	No	ns	>0.9999
RPI1 vs. CPI2	-229.1	-3296 to 2838	No	ns	>0.9999
RPI1 vs. RPI2	-335.6	-3402 to 2731	No	ns	>0.9999
RPI1 vs. OPI2	115.4	-2951 to 3182	No	ns	>0.9999
RPI1 vs. WPI2	113.3	-2954 to 3180	No	ns	>0.9999
RPI1 vs. SePI2	116.7	-2950 to 3183	No	ns	>0.9999
BPI vs. WhPI	8.725	-3058 to 3076	No	ns	>0.9999
BPI vs. BaPI	-1.6	-3068 to 3065	No	ns	>0.9999
BPI vs. OPI1	-3.275	-3070 to 3064	No	ns	>0.9999
BPI vs. CoPI	-20.93	-3088 to 3046	No	ns	>0.9999
BPI vs. PoPI	77.9	-2989 to 3145	No	ns	>0.9999
BPI vs. WPI1	-17.3	-3084 to 3050	No	ns	>0.9999
BPI vs. SePI1	9.05	-3058 to 3076	No	ns	>0.9999
BPI vs. SPI2	39.66	-3027 to 3106	No	ns	>0.9999
BPI vs. PPI2	-683	-3750 to 2384	No	ns	>0.9999
BPI vs. FPI2	-163.9	-3231 to 2903	No	ns	>0.9999
BPI vs. CPI2	-264.8	-3332 to 2802	No	ns	>0.9999
BPI vs. RPI2	-371.3	-3438 to 2695	No	ns	>0.9999
BPI vs. OPI2	79.66	-2987 to 3146	No	ns	>0.9999
BPI vs. WPI2	77.62	-2989 to 3144	No	ns	>0.9999
BPI vs. SePI2	80.97	-2986 to 3148	No	ns	>0.9999
WhPI vs. BaPI	-10.33	-3077 to 3057	No	ns	>0.9999
WhPI vs. OPI1	-12	-3079 to 3055	No	ns	>0.9999
WhPI vs. CoPI	-29.65	-3096 to 3037	No	ns	>0.9999
WhPI vs. PoPI	69.18	-2998 to 3136	No	ns	>0.9999
WhPI vs. WPI1	-26.03	-3093 to 3041	No	ns	>0.9999
WhPI vs. SePI1	0.325	-3067 to 3067	No	ns	>0.9999
WhPI vs. SPI2	30.93	-3036 to 3098	No	ns	>0.9999
WhPI vs. PPI2	-691.7	-3759 to 2375	No	ns	>0.9999
WhPI vs. FPI2	-172.6	-3239 to 2894	No	ns	>0.9999
WhPI vs. CPI2	-273.6	-3340 to 2793	No	ns	>0.9999
WhPI vs. RPI2	-380.1	-3447 to 2687	No	ns	>0.9999
WhPI vs. OPI2	70.93	-2996 to 3138	No	ns	>0.9999
WhPI vs. WPI2	68.89	-2998 to 3136	No	ns	>0.9999
WhPI vs. SePI2	72.24	-2995 to 3139	No	ns	>0.9999
BaPI vs. OPI1	-1.675	-3069 to 3065	No	ns	>0.9999
BaPI vs. CoPI	-19.33	-3086 to 3048	No	ns	>0.9999
BaPI vs. PoPI	79.5	-2987 to 3146	No	ns	>0.9999
BaPI vs. WPI1	-15.7	-3083 to 3051	No	ns	>0.9999
BaPI vs. SePI1	10.65	-3056 to 3077	No	ns	>0.9999
BaPI vs. SPI2	41.26	-3026 to 3108	No	ns	>0.9999
BaPI vs. PPI2	-681.4	-3748 to 2385	No	ns	>0.9999
BaPI vs. FPI2	-162.3	-3229 to 2905	No	ns	>0.9999
BaPI vs. CPI2	-263.2	-3330 to 2804	No	ns	>0.9999
BaPI vs. RPI2	-369.7	-3437 to 2697	No	ns	>0.9999
BaPI vs. OPI2	81.26	-2986 to 3148	No	ns	>0.9999
BaPI vs. WPI2	79.22	-2988 to 3146	No	ns	>0.9999
BaPI vs. SePI2	82.57	-2984 to 3149	No	ns	>0.9999
OPI1 vs. CoPI	-17.65	-3084 to 3049	No	ns	>0.9999
OPI1 vs. PoPI	81.18	-2986 to 3148	No	ns	>0.9999
OPI1 vs. WPI1	-14.03	-3081 to 3053	No	ns	>0.9999
OPI1 vs. SePI1	12.33	-3055 to 3079	No	ns	>0.9999
OPI1 vs. SPI2	42.93	-3024 to 3110	No	ns	>0.9999
OPI1 vs. PPI2	-679.7	-3747 to 2387	No	ns	>0.9999
OPI1 vs. FPI2	-160.6	-3227 to 2906	No	ns	>0.9999
OPI1 vs. CPI2	-261.6	-3328 to 2805	No	ns	>0.9999
OPI1 vs. RPI2	-368.1	-3435 to 2699	No	ns	>0.9999
OPI1 vs. OPI2	82.93	-2984 to 3150	No	ns	>0.9999
OPI1 vs. WPI2	80.89	-2986 to 3148	No	ns	>0.9999
OPI1 vs. SePI2	84.24	-2983 to 3151	No	ns	>0.9999
CoPI vs. PoPI	98.83	-2968 to 3166	No	ns	>0.9999
CoPI vs. WPI1	3.625	-3063 to 3070	No	ns	>0.9999
CoPI vs. SePI1	29.98	-3037 to 3097	No	ns	>0.9999
CoPI vs. SPI2	60.58	-3006 to 3127	No	ns	>0.9999
CoPI vs. PPI2	-662	-3729 to 2405	No	ns	>0.9999
CoPI vs. FPI2	-143	-3210 to 2924	No	ns	>0.9999
CoPI vs. CPI2	-243.9	-3311 to 2823	No	ns	>0.9999
CoPI vs. RPI2	-350.4	-3417 to 2716	No	ns	>0.9999
CoPI vs. OPI2	100.6	-2966 to 3167	No	ns	>0.9999
CoPI vs. WPI2	98.54	-2968 to 3165	No	ns	>0.9999
CoPI vs. SePI2	101.9	-2965 to 3169	No	ns	>0.9999
PoPI vs. WPI1	-95.2	-3162 to 2972	No	ns	>0.9999
PoPI vs. SePI1	-68.85	-3136 to 2998	No	ns	>0.9999
PoPI vs. SPI2	-38.25	-3105 to 3029	No	ns	>0.9999
PoPI vs. PPI2	-760.9	-3828 to 2306	No	ns	>0.9999
PoPI vs. FPI2	-241.8	-3309 to 2825	No	ns	>0.9999
PoPI vs. CPI2	-342.7	-3410 to 2724	No	ns	>0.9999
PoPI vs. RPI2	-449.2	-3516 to 2618	No	ns	>0.9999
PoPI vs. OPI2	1.755	-3065 to 3069	No	ns	>0.9999
PoPI vs. WPI2	-0.285	-3067 to 3067	No	ns	>0.9999
PoPI vs. SePI2	3.065	-3064 to 3070	No	ns	>0.9999
WPI1 vs. SePI1	26.35	-3040 to 3093	No	ns	>0.9999
WPI1 vs. SPI2	56.96	-3010 to 3124	No	ns	>0.9999
WPI1 vs. PPI2	-665.7	-3732 to 2401	No	ns	>0.9999
WPI1 vs. FPI2	-146.6	-3213 to 2920	No	ns	>0.9999
WPI1 vs. CPI2	-247.5	-3314 to 2819	No	ns	>0.9999
WPI1 vs. RPI2	-354	-3421 to 2713	No	ns	>0.9999
WPI1 vs. OPI2	96.96	-2970 to 3164	No	ns	>0.9999
WPI1 vs. WPI2	94.92	-2972 to 3162	No	ns	>0.9999
WPI1 vs. SePI2	98.27	-2969 to 3165	No	ns	>0.9999
SePI1 vs. SPI2	30.61	-3036 to 3097	No	ns	>0.9999
SePI1 vs. PPI2	-692	-3759 to 2375	No	ns	>0.9999
SePI1 vs. FPI2	-173	-3240 to 2894	No	ns	>0.9999
SePI1 vs. CPI2	-273.9	-3341 to 2793	No	ns	>0.9999
SePI1 vs. RPI2	-380.4	-3447 to 2686	No	ns	>0.9999
SePI1 vs. OPI2	70.61	-2996 to 3137	No	ns	>0.9999
SePI1 vs. WPI2	68.57	-2998 to 3135	No	ns	>0.9999
SePI1 vs. SePI2	71.92	-2995 to 3139	No	ns	>0.9999
SPI2 vs. PPI2	-722.6	-3789 to 2344	No	ns	>0.9999
SPI2 vs. FPI2	-203.6	-3270 to 2863	No	ns	>0.9999
SPI2 vs. CPI2	-304.5	-3371 to 2762	No	ns	>0.9999
SPI2 vs. RPI2	-411	-3478 to 2656	No	ns	>0.9999
SPI2 vs. OPI2	40	-3027 to 3107	No	ns	>0.9999
SPI2 vs. WPI2	37.96	-3029 to 3105	No	ns	>0.9999
SPI2 vs. SePI2	41.31	-3026 to 3108	No	ns	>0.9999
PPI2 vs. FPI2	519	-2548 to 3586	No	ns	>0.9999
PPI2 vs. CPI2	418.1	-2649 to 3485	No	ns	>0.9999
PPI2 vs. RPI2	311.6	-2755 to 3378	No	ns	>0.9999
PPI2 vs. OPI2	762.6	-2304 to 3829	No	ns	>0.9999
PPI2 vs. WPI2	760.6	-2306 to 3827	No	ns	>0.9999
PPI2 vs. SePI2	763.9	-2303 to 3831	No	ns	>0.9999
FPI2 vs. CPI2	-100.9	-3168 to 2966	No	ns	>0.9999
FPI2 vs. RPI2	-207.4	-3274 to 2859	No	ns	>0.9999
FPI2 vs. OPI2	243.6	-2823 to 3310	No	ns	>0.9999
FPI2 vs. WPI2	241.5	-2825 to 3308	No	ns	>0.9999
FPI2 vs. SePI2	244.9	-2822 to 3312	No	ns	>0.9999
CPI2 vs. RPI2	-106.5	-3173 to 2960	No	ns	>0.9999
CPI2 vs. OPI2	344.5	-2722 to 3411	No	ns	>0.9999
CPI2 vs. WPI2	342.4	-2724 to 3409	No	ns	>0.9999
CPI2 vs. SePI2	345.8	-2721 to 3413	No	ns	>0.9999
RPI2 vs. OPI2	451	-2616 to 3518	No	ns	>0.9999
RPI2 vs. WPI2	449	-2618 to 3516	No	ns	>0.9999
RPI2 vs. SePI2	452.3	-2615 to 3519	No	ns	>0.9999
OPI2 vs. WPI2	-2.04	-3069 to 3065	No	ns	>0.9999
OPI2 vs. SePI2	1.31	-3066 to 3068	No	ns	>0.9999
WPI2 vs. SePI2	3.35	-3063 to 3070	No	ns	>0.9999
Ionic bond
SPI1 vs. PPI1	4376	1310 to 7443	Yes	****	<0.0001
SPI1 vs. FPI1	3465	398.3 to 6532	Yes	**	0.0093
SPI1 vs. KPI	4409	1342 to 7476	Yes	****	<0.0001
SPI1 vs. CPI1	4264	1197 to 7331	Yes	***	0.0001
SPI1 vs. LPI	5043	1976 to 8110	Yes	****	<0.0001
SPI1 vs. RPI1	5037	1971 to 8104	Yes	****	<0.0001
SPI1 vs. BPI	5041	1974 to 8108	Yes	****	<0.0001
SPI1 vs. WhPI	5049	1983 to 8116	Yes	****	<0.0001
SPI1 vs. BaPI	5054	1987 to 8121	Yes	****	<0.0001
SPI1 vs. OPI1	5049	1982 to 8116	Yes	****	<0.0001
SPI1 vs. CoPI	5030	1963 to 8097	Yes	****	<0.0001
SPI1 vs. PoPI	5053	1986 to 8120	Yes	****	<0.0001
SPI1 vs. WPI1	5031	1964 to 8098	Yes	****	<0.0001
SPI1 vs. SePI1	5020	1954 to 8087	Yes	****	<0.0001
SPI1 vs. SPI2	-1382	-4449 to 1685	No	ns	0.9934
SPI1 vs. PPI2	-3460	-6526 to -392.7	Yes	**	0.0095
SPI1 vs. FPI2	2539	-528.2 to 5605	No	ns	0.2775
SPI1 vs. CPI2	-1728	-4795 to 1339	No	ns	0.9211
SPI1 vs. RPI2	2851	-216.2 to 5917	No	ns	0.1091
SPI1 vs. OPI2	5011	1944 to 8078	Yes	****	<0.0001
SPI1 vs. WPI2	4589	1522 to 7656	Yes	****	<0.0001
SPI1 vs. SePI2	4498	1431 to 7564	Yes	****	<0.0001
PPI1 vs. FPI1	-911.3	-3978 to 2156	No	ns	>0.9999
PPI1 vs. KPI	32.64	-3034 to 3099	No	ns	>0.9999
PPI1 vs. CPI1	-112.4	-3179 to 2954	No	ns	>0.9999
PPI1 vs. LPI	666.4	-2400 to 3733	No	ns	>0.9999
PPI1 vs. RPI1	661	-2406 to 3728	No	ns	>0.9999
PPI1 vs. BPI	664.5	-2402 to 3731	No	ns	>0.9999
PPI1 vs. WhPI	673.1	-2394 to 3740	No	ns	>0.9999
PPI1 vs. BaPI	677.8	-2389 to 3745	No	ns	>0.9999
PPI1 vs. OPI1	672.4	-2394 to 3739	No	ns	>0.9999
PPI1 vs. CoPI	653.7	-2413 to 3720	No	ns	>0.9999
PPI1 vs. PoPI	676.4	-2390 to 3743	No	ns	>0.9999
PPI1 vs. WPI1	654.3	-2413 to 3721	No	ns	>0.9999
PPI1 vs. SePI1	644.1	-2423 to 3711	No	ns	>0.9999
PPI1 vs. SPI2	-5758	-8825 to -2691	Yes	****	<0.0001
PPI1 vs. PPI2	-7836	-10903 to -4769	Yes	****	<0.0001
PPI1 vs. FPI2	-1838	-4905 to 1229	No	ns	0.8655
PPI1 vs. CPI2	-6104	-9171 to -3037	Yes	****	<0.0001
PPI1 vs. RPI2	-1526	-4593 to 1541	No	ns	0.9781
PPI1 vs. OPI2	634.9	-2432 to 3702	No	ns	>0.9999
PPI1 vs. WPI2	212.3	-2855 to 3279	No	ns	>0.9999
PPI1 vs. SePI2	121.1	-2946 to 3188	No	ns	>0.9999
FPI1 vs. KPI	943.9	-2123 to 4011	No	ns	>0.9999
FPI1 vs. CPI1	798.8	-2268 to 3866	No	ns	>0.9999
FPI1 vs. LPI	1578	-1489 to 4645	No	ns	0.9682
FPI1 vs. RPI1	1572	-1495 to 4639	No	ns	0.9694
FPI1 vs. BPI	1576	-1491 to 4643	No	ns	0.9687
FPI1 vs. WhPI	1584	-1482 to 4651	No	ns	0.9668
FPI1 vs. BaPI	1589	-1478 to 4656	No	ns	0.9657
FPI1 vs. OPI1	1584	-1483 to 4651	No	ns	0.9669
FPI1 vs. CoPI	1565	-1502 to 4632	No	ns	0.9709
FPI1 vs. PoPI	1588	-1479 to 4655	No	ns	0.966
FPI1 vs. WPI1	1566	-1501 to 4632	No	ns	0.9708
FPI1 vs. SePI1	1555	-1511 to 4622	No	ns	0.9728
FPI1 vs. SPI2	-4847	-7914 to -1780	Yes	****	<0.0001
FPI1 vs. PPI2	-6925	-9991 to -3858	Yes	****	<0.0001
FPI1 vs. FPI2	-926.5	-3993 to 2140	No	ns	>0.9999
FPI1 vs. CPI2	-5193	-8260 to -2126	Yes	****	<0.0001
FPI1 vs. RPI2	-614.5	-3681 to 2452	No	ns	>0.9999
FPI1 vs. OPI2	1546	-1521 to 4613	No	ns	0.9746
FPI1 vs. WPI2	1124	-1943 to 4190	No	ns	0.9997
FPI1 vs. SePI2	1032	-2034 to 4099	No	ns	>0.9999
KPI vs. CPI1	-145.1	-3212 to 2922	No	ns	>0.9999
KPI vs. LPI	633.8	-2433 to 3701	No	ns	>0.9999
KPI vs. RPI1	628.4	-2438 to 3695	No	ns	>0.9999
KPI vs. BPI	631.9	-2435 to 3699	No	ns	>0.9999
KPI vs. WhPI	640.5	-2426 to 3707	No	ns	>0.9999
KPI vs. BaPI	645.1	-2422 to 3712	No	ns	>0.9999
KPI vs. OPI1	639.8	-2427 to 3707	No	ns	>0.9999
KPI vs. CoPI	621	-2446 to 3688	No	ns	>0.9999
KPI vs. PoPI	643.8	-2423 to 3711	No	ns	>0.9999
KPI vs. WPI1	621.7	-2445 to 3688	No	ns	>0.9999
KPI vs. SePI1	611.4	-2455 to 3678	No	ns	>0.9999
KPI vs. SPI2	-5791	-8858 to -2724	Yes	****	<0.0001
KPI vs. PPI2	-7869	-10935 to -4802	Yes	****	<0.0001
KPI vs. FPI2	-1870	-4937 to 1196	No	ns	0.8453
KPI vs. CPI2	-6137	-9204 to -3070	Yes	****	<0.0001
KPI vs. RPI2	-1558	-4625 to 1508	No	ns	0.9722
KPI vs. OPI2	602.2	-2465 to 3669	No	ns	>0.9999
KPI vs. WPI2	179.7	-2887 to 3247	No	ns	>0.9999
KPI vs. SePI2	88.47	-2978 to 3155	No	ns	>0.9999
CPI1 vs. LPI	778.9	-2288 to 3846	No	ns	>0.9999
CPI1 vs. RPI1	773.5	-2293 to 3840	No	ns	>0.9999
CPI1 vs. BPI	776.9	-2290 to 3844	No	ns	>0.9999
CPI1 vs. WhPI	785.5	-2281 to 3852	No	ns	>0.9999
CPI1 vs. BaPI	790.2	-2277 to 3857	No	ns	>0.9999
CPI1 vs. OPI1	784.8	-2282 to 3852	No	ns	>0.9999
CPI1 vs. CoPI	766.1	-2301 to 3833	No	ns	>0.9999
CPI1 vs. PoPI	788.8	-2278 to 3856	No	ns	>0.9999
CPI1 vs. WPI1	766.7	-2300 to 3834	No	ns	>0.9999
CPI1 vs. SePI1	756.5	-2310 to 3823	No	ns	>0.9999
CPI1 vs. SPI2	-5646	-8713 to -2579	Yes	****	<0.0001
CPI1 vs. PPI2	-7723	-10790 to -4657	Yes	****	<0.0001
CPI1 vs. FPI2	-1725	-4792 to 1341	No	ns	0.9222
CPI1 vs. CPI2	-5992	-9059 to -2925	Yes	****	<0.0001
CPI1 vs. RPI2	-1413	-4480 to 1653	No	ns	0.9912
CPI1 vs. OPI2	747.3	-2320 to 3814	No	ns	>0.9999
CPI1 vs. WPI2	324.7	-2742 to 3392	No	ns	>0.9999
CPI1 vs. SePI2	233.5	-2833 to 3300	No	ns	>0.9999
LPI vs. RPI1	-5.404	-3072 to 3061	No	ns	>0.9999
LPI vs. BPI	-1.94	-3069 to 3065	No	ns	>0.9999
LPI vs. WhPI	6.659	-3060 to 3073	No	ns	>0.9999
LPI vs. BaPI	11.32	-3056 to 3078	No	ns	>0.9999
LPI vs. OPI1	5.966	-3061 to 3073	No	ns	>0.9999
LPI vs. CoPI	-12.78	-3080 to 3054	No	ns	>0.9999
LPI vs. PoPI	9.957	-3057 to 3077	No	ns	>0.9999
LPI vs. WPI1	-12.14	-3079 to 3055	No	ns	>0.9999
LPI vs. SePI1	-22.37	-3089 to 3044	No	ns	>0.9999
LPI vs. SPI2	-6425	-9492 to -3358	Yes	****	<0.0001
LPI vs. PPI2	-8502	-11569 to -5436	Yes	****	<0.0001
LPI vs. FPI2	-2504	-5571 to 562.6	No	ns	0.303
LPI vs. CPI2	-6771	-9838 to -3704	Yes	****	<0.0001
LPI vs. RPI2	-2192	-5259 to 874.6	No	ns	0.5779
LPI vs. OPI2	-31.57	-3098 to 3035	No	ns	>0.9999
LPI vs. WPI2	-454.1	-3521 to 2613	No	ns	>0.9999
LPI vs. SePI2	-545.3	-3612 to 2522	No	ns	>0.9999
RPI1 vs. BPI	3.464	-3063 to 3070	No	ns	>0.9999
RPI1 vs. WhPI	12.06	-3055 to 3079	No	ns	>0.9999
RPI1 vs. BaPI	16.73	-3050 to 3084	No	ns	>0.9999
RPI1 vs. OPI1	11.37	-3055 to 3078	No	ns	>0.9999
RPI1 vs. CoPI	-7.371	-3074 to 3059	No	ns	>0.9999
RPI1 vs. PoPI	15.36	-3051 to 3082	No	ns	>0.9999
RPI1 vs. WPI1	-6.737	-3074 to 3060	No	ns	>0.9999
RPI1 vs. SePI1	-16.96	-3084 to 3050	No	ns	>0.9999
RPI1 vs. SPI2	-6419	-9486 to -3352	Yes	****	<0.0001
RPI1 vs. PPI2	-8497	-11564 to -5430	Yes	****	<0.0001
RPI1 vs. FPI2	-2499	-5566 to 568.0	No	ns	0.3071
RPI1 vs. CPI2	-6765	-9832 to -3698	Yes	****	<0.0001
RPI1 vs. RPI2	-2187	-5254 to 880.0	No	ns	0.583
RPI1 vs. OPI2	-26.16	-3093 to 3041	No	ns	>0.9999
RPI1 vs. WPI2	-448.7	-3516 to 2618	No	ns	>0.9999
RPI1 vs. SePI2	-539.9	-3607 to 2527	No	ns	>0.9999
BPI vs. WhPI	8.599	-3058 to 3075	No	ns	>0.9999
BPI vs. BaPI	13.26	-3054 to 3080	No	ns	>0.9999
BPI vs. OPI1	7.906	-3059 to 3075	No	ns	>0.9999
BPI vs. CoPI	-10.84	-3078 to 3056	No	ns	>0.9999
BPI vs. PoPI	11.9	-3055 to 3079	No	ns	>0.9999
BPI vs. WPI1	-10.2	-3077 to 3057	No	ns	>0.9999
BPI vs. SePI1	-20.43	-3087 to 3046	No	ns	>0.9999
BPI vs. SPI2	-6423	-9490 to -3356	Yes	****	<0.0001
BPI vs. PPI2	-8500	-11567 to -5434	Yes	****	<0.0001
BPI vs. FPI2	-2502	-5569 to 564.5	No	ns	0.3044
BPI vs. CPI2	-6769	-9836 to -3702	Yes	****	<0.0001
BPI vs. RPI2	-2190	-5257 to 876.6	No	ns	0.5797
BPI vs. OPI2	-29.63	-3096 to 3037	No	ns	>0.9999
BPI vs. WPI2	-452.2	-3519 to 2615	No	ns	>0.9999
BPI vs. SePI2	-543.4	-3610 to 2523	No	ns	>0.9999
WhPI vs. BaPI	4.663	-3062 to 3071	No	ns	>0.9999
WhPI vs. OPI1	-0.693	-3068 to 3066	No	ns	>0.9999
WhPI vs. CoPI	-19.43	-3086 to 3047	No	ns	>0.9999
WhPI vs. PoPI	3.298	-3064 to 3070	No	ns	>0.9999
WhPI vs. WPI1	-18.8	-3086 to 3048	No	ns	>0.9999
WhPI vs. SePI1	-29.03	-3096 to 3038	No	ns	>0.9999
WhPI vs. SPI2	-6431	-9498 to -3365	Yes	****	<0.0001
WhPI vs. PPI2	-8509	-11576 to -5442	Yes	****	<0.0001
WhPI vs. FPI2	-2511	-5578 to 555.9	No	ns	0.2979
WhPI vs. CPI2	-6777	-9844 to -3711	Yes	****	<0.0001
WhPI vs. RPI2	-2199	-5266 to 868.0	No	ns	0.5716
WhPI vs. OPI2	-38.23	-3105 to 3029	No	ns	>0.9999
WhPI vs. WPI2	-460.8	-3528 to 2606	No	ns	>0.9999
WhPI vs. SePI2	-552	-3619 to 2515	No	ns	>0.9999
BaPI vs. OPI1	-5.356	-3072 to 3061	No	ns	>0.9999
BaPI vs. CoPI	-24.1	-3091 to 3043	No	ns	>0.9999
BaPI vs. PoPI	-1.365	-3068 to 3065	No	ns	>0.9999
BaPI vs. WPI1	-23.46	-3090 to 3043	No	ns	>0.9999
BaPI vs. SePI1	-33.69	-3101 to 3033	No	ns	>0.9999
BaPI vs. SPI2	-6436	-9503 to -3369	Yes	****	<0.0001
BaPI vs. PPI2	-8514	-11581 to -5447	Yes	****	<0.0001
BaPI vs. FPI2	-2516	-5582 to 551.3	No	ns	0.2944
BaPI vs. CPI2	-6782	-9849 to -3715	Yes	****	<0.0001
BaPI vs. RPI2	-2204	-5270 to 863.3	No	ns	0.5672
BaPI vs. OPI2	-42.89	-3110 to 3024	No	ns	>0.9999
BaPI vs. WPI2	-465.5	-3532 to 2601	No	ns	>0.9999
BaPI vs. SePI2	-556.7	-3623 to 2510	No	ns	>0.9999
OPI1 vs. CoPI	-18.74	-3086 to 3048	No	ns	>0.9999
OPI1 vs. PoPI	3.991	-3063 to 3071	No	ns	>0.9999
OPI1 vs. WPI1	-18.11	-3085 to 3049	No	ns	>0.9999
OPI1 vs. SePI1	-28.33	-3095 to 3038	No	ns	>0.9999
OPI1 vs. SPI2	-6431	-9498 to -3364	Yes	****	<0.0001
OPI1 vs. PPI2	-8508	-11575 to -5441	Yes	****	<0.0001
OPI1 vs. FPI2	-2510	-5577 to 556.6	No	ns	0.2985
OPI1 vs. CPI2	-6777	-9843 to -3710	Yes	****	<0.0001
OPI1 vs. RPI2	-2198	-5265 to 868.7	No	ns	0.5723
OPI1 vs. OPI2	-37.53	-3104 to 3029	No	ns	>0.9999
OPI1 vs. WPI2	-460.1	-3527 to 2607	No	ns	>0.9999
OPI1 vs. SePI2	-551.3	-3618 to 2516	No	ns	>0.9999
CoPI vs. PoPI	22.73	-3044 to 3090	No	ns	>0.9999
CoPI vs. WPI1	0.6346	-3066 to 3067	No	ns	>0.9999
CoPI vs. SePI1	-9.593	-3076 to 3057	No	ns	>0.9999
CoPI vs. SPI2	-6412	-9479 to -3345	Yes	****	<0.0001
CoPI vs. PPI2	-8490	-11556 to -5423	Yes	****	<0.0001
CoPI vs. FPI2	-2491	-5558 to 575.4	No	ns	0.3127
CoPI vs. CPI2	-6758	-9825 to -3691	Yes	****	<0.0001
CoPI vs. RPI2	-2179	-5246 to 887.4	No	ns	0.5899
CoPI vs. OPI2	-18.79	-3086 to 3048	No	ns	>0.9999
CoPI vs. WPI2	-441.4	-3508 to 2625	No	ns	>0.9999
CoPI vs. SePI2	-532.6	-3599 to 2534	No	ns	>0.9999
PoPI vs. WPI1	-22.1	-3089 to 3045	No	ns	>0.9999
PoPI vs. SePI1	-32.33	-3099 to 3035	No	ns	>0.9999
PoPI vs. SPI2	-6435	-9502 to -3368	Yes	****	<0.0001
PoPI vs. PPI2	-8512	-11579 to -5445	Yes	****	<0.0001
PoPI vs. FPI2	-2514	-5581 to 552.6	No	ns	0.2955
PoPI vs. CPI2	-6781	-9847 to -3714	Yes	****	<0.0001
PoPI vs. RPI2	-2202	-5269 to 864.7	No	ns	0.5685
PoPI vs. OPI2	-41.52	-3108 to 3025	No	ns	>0.9999
PoPI vs. WPI2	-464.1	-3531 to 2603	No	ns	>0.9999
PoPI vs. SePI2	-555.3	-3622 to 2512	No	ns	>0.9999
WPI1 vs. SePI1	-10.23	-3077 to 3057	No	ns	>0.9999
WPI1 vs. SPI2	-6413	-9479 to -3346	Yes	****	<0.0001
WPI1 vs. PPI2	-8490	-11557 to -5423	Yes	****	<0.0001
WPI1 vs. FPI2	-2492	-5559 to 574.7	No	ns	0.3122
WPI1 vs. CPI2	-6759	-9825 to -3692	Yes	****	<0.0001
WPI1 vs. RPI2	-2180	-5247 to 886.8	No	ns	0.5893
WPI1 vs. OPI2	-19.43	-3086 to 3047	No	ns	>0.9999
WPI1 vs. WPI2	-442	-3509 to 2625	No	ns	>0.9999
WPI1 vs. SePI2	-533.2	-3600 to 2534	No	ns	>0.9999
SePI1 vs. SPI2	-6402	-9469 to -3336	Yes	****	<0.0001
SePI1 vs. PPI2	-8480	-11547 to -5413	Yes	****	<0.0001
SePI1 vs. FPI2	-2482	-5549 to 585.0	No	ns	0.3202
SePI1 vs. CPI2	-6748	-9815 to -3682	Yes	****	<0.0001
SePI1 vs. RPI2	-2170	-5237 to 897.0	No	ns	0.5989
SePI1 vs. OPI2	-9.2	-3076 to 3058	No	ns	>0.9999
SePI1 vs. WPI2	-431.8	-3499 to 2635	No	ns	>0.9999
SePI1 vs. SePI2	-523	-3590 to 2544	No	ns	>0.9999
SPI2 vs. PPI2	-2078	-5144 to 989.2	No	ns	0.6835
SPI2 vs. FPI2	3920	853.7 to 6987	Yes	***	0.001
SPI2 vs. CPI2	-346	-3413 to 2721	No	ns	>0.9999
SPI2 vs. RPI2	4233	1166 to 7299	Yes	***	0.0002
SPI2 vs. OPI2	6393	3326 to 9460	Yes	****	<0.0001
SPI2 vs. WPI2	5971	2904 to 9037	Yes	****	<0.0001
SPI2 vs. SePI2	5879	2813 to 8946	Yes	****	<0.0001
PPI2 vs. FPI2	5998	2931 to 9065	Yes	****	<0.0001
PPI2 vs. CPI2	1732	-1335 to 4798	No	ns	0.9195
PPI2 vs. RPI2	6310	3243 to 9377	Yes	****	<0.0001
PPI2 vs. OPI2	8471	5404 to 11538	Yes	****	<0.0001
PPI2 vs. WPI2	8048	4981 to 11115	Yes	****	<0.0001
PPI2 vs. SePI2	7957	4890 to 11024	Yes	****	<0.0001
FPI2 vs. CPI2	-4266	-7333 to -1200	Yes	***	0.0001
FPI2 vs. RPI2	312	-2755 to 3379	No	ns	>0.9999
FPI2 vs. OPI2	2473	-594.2 to 5539	No	ns	0.3274
FPI2 vs. WPI2	2050	-1017 to 5117	No	ns	0.7077
FPI2 vs. SePI2	1959	-1108 to 5026	No	ns	0.7827
CPI2 vs. RPI2	4578	1512 to 7645	Yes	****	<0.0001
CPI2 vs. OPI2	6739	3672 to 9806	Yes	****	<0.0001
CPI2 vs. WPI2	6317	3250 to 9383	Yes	****	<0.0001
CPI2 vs. SePI2	6225	3159 to 9292	Yes	****	<0.0001
RPI2 vs. OPI2	2161	-906.2 to 5227	No	ns	0.6075
RPI2 vs. WPI2	1738	-1329 to 4805	No	ns	0.9167
RPI2 vs. SePI2	1647	-1420 to 4714	No	ns	0.9503
OPI2 vs. WPI2	-422.6	-3489 to 2644	No	ns	>0.9999
OPI2 vs. SePI2	-513.8	-3581 to 2553	No	ns	>0.9999
WPI2 vs. SePI2	-91.2	-3158 to 2976	No	ns	>0.9999
Hydrogen bond
SPI1 vs. PPI1	4869	1802 to 7936	Yes	****	<0.0001
SPI1 vs. FPI1	880.5	-2186 to 3947	No	ns	>0.9999
SPI1 vs. KPI	4052	985.1 to 7119	Yes	***	0.0005
SPI1 vs. CPI1	2479	-587.6 to 5546	No	ns	0.3222
SPI1 vs. LPI	986.2	-2081 to 4053	No	ns	>0.9999
SPI1 vs. RPI1	5063	1996 to 8129	Yes	****	<0.0001
SPI1 vs. BPI	4985	1918 to 8051	Yes	****	<0.0001
SPI1 vs. WhPI	5075	2009 to 8142	Yes	****	<0.0001
SPI1 vs. BaPI	4948	1881 to 8014	Yes	****	<0.0001
SPI1 vs. OPI1	5016	1949 to 8083	Yes	****	<0.0001
SPI1 vs. CoPI	5042	1975 to 8109	Yes	****	<0.0001
SPI1 vs. PoPI	5084	2017 to 8151	Yes	****	<0.0001
SPI1 vs. WPI1	4975	1908 to 8042	Yes	****	<0.0001
SPI1 vs. SePI1	4990	1923 to 8057	Yes	****	<0.0001
SPI1 vs. SPI2	-3192	-6259 to -125.3	Yes	*	0.0304
SPI1 vs. PPI2	-7053	-10120 to -3986	Yes	****	<0.0001
SPI1 vs. FPI2	-5753	-8820 to -2686	Yes	****	<0.0001
SPI1 vs. CPI2	-6013	-9080 to -2947	Yes	****	<0.0001
SPI1 vs. RPI2	252.6	-2814 to 3319	No	ns	>0.9999
SPI1 vs. OPI2	4081	1015 to 7148	Yes	***	0.0004
SPI1 vs. WPI2	2926	-140.6 to 5993	No	ns	0.084
SPI1 vs. SePI2	3314	247.3 to 6381	Yes	*	0.0182
PPI1 vs. FPI1	-3988	-7055 to -921.6	Yes	***	0.0007
PPI1 vs. KPI	-817	-3884 to 2250	No	ns	>0.9999
PPI1 vs. CPI1	-2390	-5456 to 677.2	No	ns	0.3964
PPI1 vs. LPI	-3883	-6950 to -815.9	Yes	**	0.0012
PPI1 vs. RPI1	193.6	-2873 to 3260	No	ns	>0.9999
PPI1 vs. BPI	115.7	-2951 to 3182	No	ns	>0.9999
PPI1 vs. WhPI	206.4	-2860 to 3273	No	ns	>0.9999
PPI1 vs. BaPI	78.72	-2988 to 3146	No	ns	>0.9999
PPI1 vs. OPI1	147.4	-2919 to 3214	No	ns	>0.9999
PPI1 vs. CoPI	173	-2894 to 3240	No	ns	>0.9999
PPI1 vs. PoPI	215.4	-2851 to 3282	No	ns	>0.9999
PPI1 vs. WPI1	106	-2961 to 3173	No	ns	>0.9999
PPI1 vs. SePI1	121.3	-2945 to 3188	No	ns	>0.9999
PPI1 vs. SPI2	-8061	-11128 to -4994	Yes	****	<0.0001
PPI1 vs. PPI2	-11922	-14989 to -8855	Yes	****	<0.0001
PPI1 vs. FPI2	-10622	-13689 to -7555	Yes	****	<0.0001
PPI1 vs. CPI2	-10882	-13949 to -7816	Yes	****	<0.0001
PPI1 vs. RPI2	-4616	-7683 to -1550	Yes	****	<0.0001
PPI1 vs. OPI2	-787.5	-3854 to 2279	No	ns	>0.9999
PPI1 vs. WPI2	-1943	-5010 to 1124	No	ns	0.7949
PPI1 vs. SePI2	-1555	-4622 to 1512	No	ns	0.9729
FPI1 vs. KPI	3171	104.6 to 6238	Yes	*	0.0331
FPI1 vs. CPI1	1599	-1468 to 4666	No	ns	0.9634
FPI1 vs. LPI	105.7	-2961 to 3173	No	ns	>0.9999
FPI1 vs. RPI1	4182	1115 to 7249	Yes	***	0.0002
FPI1 vs. BPI	4104	1037 to 7171	Yes	***	0.0004
FPI1 vs. WhPI	4195	1128 to 7262	Yes	***	0.0002
FPI1 vs. BaPI	4067	1000 to 7134	Yes	***	0.0004
FPI1 vs. OPI1	4136	1069 to 7203	Yes	***	0.0003
FPI1 vs. CoPI	4161	1095 to 7228	Yes	***	0.0003
FPI1 vs. PoPI	4204	1137 to 7271	Yes	***	0.0002
FPI1 vs. WPI1	4094	1028 to 7161	Yes	***	0.0004
FPI1 vs. SePI1	4110	1043 to 7177	Yes	***	0.0003
FPI1 vs. SPI2	-4073	-7140 to -1006	Yes	***	0.0004
FPI1 vs. PPI2	-7933	-11000 to -4867	Yes	****	<0.0001
FPI1 vs. FPI2	-6634	-9700 to -3567	Yes	****	<0.0001
FPI1 vs. CPI2	-6894	-9961 to -3827	Yes	****	<0.0001
FPI1 vs. RPI2	-628	-3695 to 2439	No	ns	>0.9999
FPI1 vs. OPI2	3201	134.1 to 6268	Yes	*	0.0293
FPI1 vs. WPI2	2046	-1021 to 5113	No	ns	0.7115
FPI1 vs. SePI2	2434	-633.2 to 5500	No	ns	0.359
KPI vs. CPI1	-1573	-4639 to 1494	No	ns	0.9693
KPI vs. LPI	-3066	-6133 to 1.133	No	ns	0.0502
KPI vs. RPI1	1011	-2056 to 4077	No	ns	>0.9999
KPI vs. BPI	932.7	-2134 to 3999	No	ns	>0.9999
KPI vs. WhPI	1023	-2043 to 4090	No	ns	>0.9999
KPI vs. BaPI	895.7	-2171 to 3963	No	ns	>0.9999
KPI vs. OPI1	964.4	-2102 to 4031	No	ns	>0.9999
KPI vs. CoPI	990	-2077 to 4057	No	ns	>0.9999
KPI vs. PoPI	1032	-2034 to 4099	No	ns	>0.9999
KPI vs. WPI1	923	-2144 to 3990	No	ns	>0.9999
KPI vs. SePI1	938.3	-2128 to 4005	No	ns	>0.9999
KPI vs. SPI2	-7244	-10311 to -4177	Yes	****	<0.0001
KPI vs. PPI2	-11105	-14172 to -8038	Yes	****	<0.0001
KPI vs. FPI2	-9805	-12872 to -6738	Yes	****	<0.0001
KPI vs. CPI2	-10065	-13132 to -6999	Yes	****	<0.0001
KPI vs. RPI2	-3799	-6866 to -732.5	Yes	**	0.0018
KPI vs. OPI2	29.54	-3037 to 3096	No	ns	>0.9999
KPI vs. WPI2	-1126	-4193 to 1941	No	ns	0.9996
KPI vs. SePI2	-737.8	-3805 to 2329	No	ns	>0.9999
CPI1 vs. LPI	-1493	-4560 to 1574	No	ns	0.9829
CPI1 vs. RPI1	2583	-483.5 to 5650	No	ns	0.2465
CPI1 vs. BPI	2505	-561.5 to 5572	No	ns	0.3021
CPI1 vs. WhPI	2596	-470.7 to 5663	No	ns	0.238
CPI1 vs. BaPI	2468	-598.4 to 5535	No	ns	0.3308
CPI1 vs. OPI1	2537	-529.8 to 5604	No	ns	0.2787
CPI1 vs. CoPI	2563	-504.1 to 5630	No	ns	0.2605
CPI1 vs. PoPI	2605	-461.8 to 5672	No	ns	0.2322
CPI1 vs. WPI1	2496	-571.2 to 5563	No	ns	0.3095
CPI1 vs. SePI1	2511	-555.8 to 5578	No	ns	0.2978
CPI1 vs. SPI2	-5671	-8738 to -2605	Yes	****	<0.0001
CPI1 vs. PPI2	-9532	-12599 to -6465	Yes	****	<0.0001
CPI1 vs. FPI2	-8232	-11299 to -5165	Yes	****	<0.0001
CPI1 vs. CPI2	-8493	-11560 to -5426	Yes	****	<0.0001
CPI1 vs. RPI2	-2227	-5294 to 840.1	No	ns	0.5454
CPI1 vs. OPI2	1602	-1465 to 4669	No	ns	0.9626
CPI1 vs. WPI2	446.9	-2620 to 3514	No	ns	>0.9999
CPI1 vs. SePI2	834.9	-2232 to 3902	No	ns	>0.9999
LPI vs. RPI1	4076	1010 to 7143	Yes	***	0.0004
LPI vs. BPI	3998	931.5 to 7065	Yes	***	0.0006
LPI vs. WhPI	4089	1022 to 7156	Yes	***	0.0004
LPI vs. BaPI	3961	894.6 to 7028	Yes	***	0.0008
LPI vs. OPI1	4030	963.2 to 7097	Yes	***	0.0005
LPI vs. CoPI	4056	988.9 to 7123	Yes	***	0.0005
LPI vs. PoPI	4098	1031 to 7165	Yes	***	0.0004
LPI vs. WPI1	3989	921.9 to 7056	Yes	***	0.0007
LPI vs. SePI1	4004	937.2 to 7071	Yes	***	0.0006
LPI vs. SPI2	-4178	-7245 to -1112	Yes	***	0.0002
LPI vs. PPI2	-8039	-11106 to -4972	Yes	****	<0.0001
LPI vs. FPI2	-6739	-9806 to -3672	Yes	****	<0.0001
LPI vs. CPI2	-7000	-10067 to -3933	Yes	****	<0.0001
LPI vs. RPI2	-733.7	-3801 to 2333	No	ns	>0.9999
LPI vs. OPI2	3095	28.41 to 6162	Yes	*	0.0448
LPI vs. WPI2	1940	-1127 to 5007	No	ns	0.797
LPI vs. SePI2	2328	-738.9 to 5395	No	ns	0.4513
RPI1 vs. BPI	-77.98	-3145 to 2989	No	ns	>0.9999
RPI1 vs. WhPI	12.8	-3054 to 3080	No	ns	>0.9999
RPI1 vs. BaPI	-114.9	-3182 to 2952	No	ns	>0.9999
RPI1 vs. OPI1	-46.26	-3113 to 3021	No	ns	>0.9999
RPI1 vs. CoPI	-20.62	-3087 to 3046	No	ns	>0.9999
RPI1 vs. PoPI	21.74	-3045 to 3089	No	ns	>0.9999
RPI1 vs. WPI1	-87.63	-3154 to 2979	No	ns	>0.9999
RPI1 vs. SePI1	-72.3	-3139 to 2995	No	ns	>0.9999
RPI1 vs. SPI2	-8255	-11322 to -5188	Yes	****	<0.0001
RPI1 vs. PPI2	-12115	-15182 to -9049	Yes	****	<0.0001
RPI1 vs. FPI2	-10816	-13882 to -7749	Yes	****	<0.0001
RPI1 vs. CPI2	-11076	-14143 to -8009	Yes	****	<0.0001
RPI1 vs. RPI2	-4810	-7877 to -1743	Yes	****	<0.0001
RPI1 vs. OPI2	-981.1	-4048 to 2086	No	ns	>0.9999
RPI1 vs. WPI2	-2136	-5203 to 930.5	No	ns	0.6301
RPI1 vs. SePI2	-1748	-4815 to 1318	No	ns	0.9122
BPI vs. WhPI	90.79	-2976 to 3158	No	ns	>0.9999
BPI vs. BaPI	-36.94	-3104 to 3030	No	ns	>0.9999
BPI vs. OPI1	31.72	-3035 to 3099	No	ns	>0.9999
BPI vs. CoPI	57.36	-3009 to 3124	No	ns	>0.9999
BPI vs. PoPI	99.73	-2967 to 3167	No	ns	>0.9999
BPI vs. WPI1	-9.65	-3076 to 3057	No	ns	>0.9999
BPI vs. SePI1	5.682	-3061 to 3073	No	ns	>0.9999
BPI vs. SPI2	-8177	-11244 to -5110	Yes	****	<0.0001
BPI vs. PPI2	-12037	-15104 to -8971	Yes	****	<0.0001
BPI vs. FPI2	-10738	-13804 to -7671	Yes	****	<0.0001
BPI vs. CPI2	-10998	-14065 to -7931	Yes	****	<0.0001
BPI vs. RPI2	-4732	-7799 to -1665	Yes	****	<0.0001
BPI vs. OPI2	-903.1	-3970 to 2164	No	ns	>0.9999
BPI vs. WPI2	-2058	-5125 to 1008	No	ns	0.7005
BPI vs. SePI2	-1670	-4737 to 1396	No	ns	0.9428
WhPI vs. BaPI	-127.7	-3195 to 2939	No	ns	>0.9999
WhPI vs. OPI1	-59.07	-3126 to 3008	No	ns	>0.9999
WhPI vs. CoPI	-33.43	-3100 to 3033	No	ns	>0.9999
WhPI vs. PoPI	8.94	-3058 to 3076	No	ns	>0.9999
WhPI vs. WPI1	-100.4	-3167 to 2966	No	ns	>0.9999
WhPI vs. SePI1	-85.11	-3152 to 2982	No	ns	>0.9999
WhPI vs. SPI2	-8268	-11334 to -5201	Yes	****	<0.0001
WhPI vs. PPI2	-12128	-15195 to -9061	Yes	****	<0.0001
WhPI vs. FPI2	-10828	-13895 to -7762	Yes	****	<0.0001
WhPI vs. CPI2	-11089	-14156 to -8022	Yes	****	<0.0001
WhPI vs. RPI2	-4823	-7890 to -1756	Yes	****	<0.0001
WhPI vs. OPI2	-993.9	-4061 to 2073	No	ns	>0.9999
WhPI vs. WPI2	-2149	-5216 to 917.7	No	ns	0.6182
WhPI vs. SePI2	-1761	-4828 to 1306	No	ns	0.9062
BaPI vs. OPI1	68.66	-2998 to 3135	No	ns	>0.9999
BaPI vs. CoPI	94.3	-2973 to 3161	No	ns	>0.9999
BaPI vs. PoPI	136.7	-2930 to 3204	No	ns	>0.9999
BaPI vs. WPI1	27.29	-3040 to 3094	No	ns	>0.9999
BaPI vs. SePI1	42.63	-3024 to 3109	No	ns	>0.9999
BaPI vs. SPI2	-8140	-11207 to -5073	Yes	****	<0.0001
BaPI vs. PPI2	-12000	-15067 to -8934	Yes	****	<0.0001
BaPI vs. FPI2	-10701	-13768 to -7634	Yes	****	<0.0001
BaPI vs. CPI2	-10961	-14028 to -7894	Yes	****	<0.0001
BaPI vs. RPI2	-4695	-7762 to -1628	Yes	****	<0.0001
BaPI vs. OPI2	-866.2	-3933 to 2201	No	ns	>0.9999
BaPI vs. WPI2	-2021	-5088 to 1045	No	ns	0.7322
BaPI vs. SePI2	-1633	-4700 to 1433	No	ns	0.9543
OPI1 vs. CoPI	25.64	-3041 to 3092	No	ns	>0.9999
OPI1 vs. PoPI	68.01	-2999 to 3135	No	ns	>0.9999
OPI1 vs. WPI1	-41.37	-3108 to 3025	No	ns	>0.9999
OPI1 vs. SePI1	-26.04	-3093 to 3041	No	ns	>0.9999
OPI1 vs. SPI2	-8208	-11275 to -5142	Yes	****	<0.0001
OPI1 vs. PPI2	-12069	-15136 to -9002	Yes	****	<0.0001
OPI1 vs. FPI2	-10769	-13836 to -7703	Yes	****	<0.0001
OPI1 vs. CPI2	-11030	-14097 to -7963	Yes	****	<0.0001
OPI1 vs. RPI2	-4764	-7831 to -1697	Yes	****	<0.0001
OPI1 vs. OPI2	-934.8	-4002 to 2132	No	ns	>0.9999
OPI1 vs. WPI2	-2090	-5157 to 976.7	No	ns	0.6723
OPI1 vs. SePI2	-1702	-4769 to 1365	No	ns	0.9314
CoPI vs. PoPI	42.37	-3024 to 3109	No	ns	>0.9999
CoPI vs. WPI1	-67.01	-3134 to 3000	No	ns	>0.9999
CoPI vs. SePI1	-51.68	-3119 to 3015	No	ns	>0.9999
CoPI vs. SPI2	-8234	-11301 to -5167	Yes	****	<0.0001
CoPI vs. PPI2	-12095	-15162 to -9028	Yes	****	<0.0001
CoPI vs. FPI2	-10795	-13862 to -7728	Yes	****	<0.0001
CoPI vs. CPI2	-11055	-14122 to -7989	Yes	****	<0.0001
CoPI vs. RPI2	-4789	-7856 to -1723	Yes	****	<0.0001
CoPI vs. OPI2	-960.5	-4027 to 2106	No	ns	>0.9999
CoPI vs. WPI2	-2116	-5183 to 951.1	No	ns	0.6491
CoPI vs. SePI2	-1728	-4795 to 1339	No	ns	0.9212
PoPI vs. WPI1	-109.4	-3176 to 2957	No	ns	>0.9999
PoPI vs. SePI1	-94.05	-3161 to 2973	No	ns	>0.9999
PoPI vs. SPI2	-8276	-11343 to -5210	Yes	****	<0.0001
PoPI vs. PPI2	-12137	-15204 to -9070	Yes	****	<0.0001
PoPI vs. FPI2	-10837	-13904 to -7771	Yes	****	<0.0001
PoPI vs. CPI2	-11098	-14165 to -8031	Yes	****	<0.0001
PoPI vs. RPI2	-4832	-7899 to -1765	Yes	****	<0.0001
PoPI vs. OPI2	-1003	-4070 to 2064	No	ns	>0.9999
PoPI vs. WPI2	-2158	-5225 to 908.7	No	ns	0.6099
PoPI vs. SePI2	-1770	-4837 to 1297	No	ns	0.902
WPI1 vs. SePI1	15.33	-3051 to 3082	No	ns	>0.9999
WPI1 vs. SPI2	-8167	-11234 to -5100	Yes	****	<0.0001
WPI1 vs. PPI2	-12028	-15095 to -8961	Yes	****	<0.0001
WPI1 vs. FPI2	-10728	-13795 to -7661	Yes	****	<0.0001
WPI1 vs. CPI2	-10988	-14055 to -7922	Yes	****	<0.0001
WPI1 vs. RPI2	-4722	-7789 to -1656	Yes	****	<0.0001
WPI1 vs. OPI2	-893.5	-3960 to 2173	No	ns	>0.9999
WPI1 vs. WPI2	-2049	-5116 to 1018	No	ns	0.7089
WPI1 vs. SePI2	-1661	-4728 to 1406	No	ns	0.946
SePI1 vs. SPI2	-8182	-11249 to -5116	Yes	****	<0.0001
SePI1 vs. PPI2	-12043	-15110 to -8976	Yes	****	<0.0001
SePI1 vs. FPI2	-10743	-13810 to -7676	Yes	****	<0.0001
SePI1 vs. CPI2	-11004	-14071 to -7937	Yes	****	<0.0001
SePI1 vs. RPI2	-4738	-7805 to -1671	Yes	****	<0.0001
SePI1 vs. OPI2	-908.8	-3976 to 2158	No	ns	>0.9999
SePI1 vs. WPI2	-2064	-5131 to 1003	No	ns	0.6955
SePI1 vs. SePI2	-1676	-4743 to 1391	No	ns	0.9409
SPI2 vs. PPI2	-3861	-6927 to -793.8	Yes	**	0.0013
SPI2 vs. FPI2	-2561	-5628 to 506.0	No	ns	0.2618
SPI2 vs. CPI2	-2821	-5888 to 245.5	No	ns	0.1203
SPI2 vs. RPI2	3445	377.9 to 6512	Yes	*	0.0102
SPI2 vs. OPI2	7274	4207 to 10340	Yes	****	<0.0001
SPI2 vs. WPI2	6118	3052 to 9185	Yes	****	<0.0001
SPI2 vs. SePI2	6506	3440 to 9573	Yes	****	<0.0001
PPI2 vs. FPI2	1300	-1767 to 4367	No	ns	0.9971
PPI2 vs. CPI2	1039	-2027 to 4106	No	ns	>0.9999
PPI2 vs. RPI2	7305	4239 to 10372	Yes	****	<0.0001
PPI2 vs. OPI2	11134	8067 to 14201	Yes	****	<0.0001
PPI2 vs. WPI2	9979	6912 to 13046	Yes	****	<0.0001
PPI2 vs. SePI2	10367	7300 to 13434	Yes	****	<0.0001
FPI2 vs. CPI2	-260.5	-3327 to 2806	No	ns	>0.9999
FPI2 vs. RPI2	6006	2939 to 9072	Yes	****	<0.0001
FPI2 vs. OPI2	9835	6768 to 12901	Yes	****	<0.0001
FPI2 vs. WPI2	8679	5612 to 11746	Yes	****	<0.0001
FPI2 vs. SePI2	9067	6000 to 12134	Yes	****	<0.0001
CPI2 vs. RPI2	6266	3199 to 9333	Yes	****	<0.0001
CPI2 vs. OPI2	10095	7028 to 13162	Yes	****	<0.0001
CPI2 vs. WPI2	8940	5873 to 12007	Yes	****	<0.0001
CPI2 vs. SePI2	9328	6261 to 12394	Yes	****	<0.0001
RPI2 vs. OPI2	3829	762.1 to 6896	Yes	**	0.0016
RPI2 vs. WPI2	2674	-393.2 to 5740	No	ns	0.1909
RPI2 vs. SePI2	3062	-5.220 to 6128	No	ns	0.051
OPI2 vs. WPI2	-1155	-4222 to 1912	No	ns	0.9995
OPI2 vs. SePI2	-767.3	-3834 to 2300	No	ns	>0.9999
WPI2 vs. SePI2	388	-2679 to 3455	No	ns	>0.9999
Hydrophobic interaction
SPI1 vs. PPI1	-7801	-10868 to -4734	Yes	****	<0.0001
SPI1 vs. FPI1	-5639	-8706 to -2572	Yes	****	<0.0001
SPI1 vs. KPI	-9652	-12719 to -6585	Yes	****	<0.0001
SPI1 vs. CPI1	-10380	-13447 to -7313	Yes	****	<0.0001
SPI1 vs. LPI	315.7	-2751 to 3383	No	ns	>0.9999
SPI1 vs. RPI1	1150	-1917 to 4217	No	ns	0.9995
SPI1 vs. BPI	1299	-1768 to 4366	No	ns	0.9971
SPI1 vs. WhPI	1130	-1937 to 4197	No	ns	0.9996
SPI1 vs. BaPI	1299	-1767 to 4366	No	ns	0.9971
SPI1 vs. OPI1	1265	-1801 to 4332	No	ns	0.998
SPI1 vs. CoPI	1311	-1756 to 4378	No	ns	0.9967
SPI1 vs. PoPI	667.3	-2400 to 3734	No	ns	>0.9999
SPI1 vs. WPI1	1449	-1618 to 4516	No	ns	0.9881
SPI1 vs. SePI1	1472	-1595 to 4539	No	ns	0.9855
SPI1 vs. SPI2	-16287	-19353 to -13220	Yes	****	<0.0001
SPI1 vs. PPI2	-24818	-27885 to -21751	Yes	****	<0.0001
SPI1 vs. FPI2	-19495	-22562 to -16428	Yes	****	<0.0001
SPI1 vs. CPI2	-15588	-18654 to -12521	Yes	****	<0.0001
SPI1 vs. RPI2	-12881	-15948 to -9814	Yes	****	<0.0001
SPI1 vs. OPI2	-427.3	-3494 to 2640	No	ns	>0.9999
SPI1 vs. WPI2	-10820	-13887 to -7753	Yes	****	<0.0001
SPI1 vs. SePI2	-9011	-12078 to -5944	Yes	****	<0.0001
PPI1 vs. FPI1	2162	-904.5 to 5229	No	ns	0.6059
PPI1 vs. KPI	-1851	-4917 to 1216	No	ns	0.8577
PPI1 vs. CPI1	-2579	-5646 to 488.1	No	ns	0.2496
PPI1 vs. LPI	8117	5050 to 11184	Yes	****	<0.0001
PPI1 vs. RPI1	8951	5884 to 12018	Yes	****	<0.0001
PPI1 vs. BPI	9100	6033 to 12167	Yes	****	<0.0001
PPI1 vs. WhPI	8931	5864 to 11998	Yes	****	<0.0001
PPI1 vs. BaPI	9101	6034 to 12167	Yes	****	<0.0001
PPI1 vs. OPI1	9067	6000 to 12133	Yes	****	<0.0001
PPI1 vs. CoPI	9113	6046 to 12179	Yes	****	<0.0001
PPI1 vs. PoPI	8468	5402 to 11535	Yes	****	<0.0001
PPI1 vs. WPI1	9250	6183 to 12317	Yes	****	<0.0001
PPI1 vs. SePI1	9273	6207 to 12340	Yes	****	<0.0001
PPI1 vs. SPI2	-8485	-11552 to -5419	Yes	****	<0.0001
PPI1 vs. PPI2	-17017	-20084 to -13950	Yes	****	<0.0001
PPI1 vs. FPI2	-11694	-14761 to -8627	Yes	****	<0.0001
PPI1 vs. CPI2	-7786	-10853 to -4720	Yes	****	<0.0001
PPI1 vs. RPI2	-5080	-8146 to -2013	Yes	****	<0.0001
PPI1 vs. OPI2	7374	4307 to 10441	Yes	****	<0.0001
PPI1 vs. WPI2	-3019	-6086 to 47.94	No	ns	0.06
PPI1 vs. SePI2	-1210	-4277 to 1857	No	ns	0.9989
FPI1 vs. KPI	-4013	-7080 to -946.1	Yes	***	0.0006
FPI1 vs. CPI1	-4741	-7808 to -1674	Yes	****	<0.0001
FPI1 vs. LPI	5955	2888 to 9021	Yes	****	<0.0001
FPI1 vs. RPI1	6789	3722 to 9856	Yes	****	<0.0001
FPI1 vs. BPI	6938	3871 to 10005	Yes	****	<0.0001
FPI1 vs. WhPI	6769	3702 to 9835	Yes	****	<0.0001
FPI1 vs. BaPI	6938	3871 to 10005	Yes	****	<0.0001
FPI1 vs. OPI1	6904	3837 to 9971	Yes	****	<0.0001
FPI1 vs. CoPI	6950	3883 to 10017	Yes	****	<0.0001
FPI1 vs. PoPI	6306	3239 to 9373	Yes	****	<0.0001
FPI1 vs. WPI1	7088	4021 to 10155	Yes	****	<0.0001
FPI1 vs. SePI1	7111	4044 to 10178	Yes	****	<0.0001
FPI1 vs. SPI2	-10648	-13714 to -7581	Yes	****	<0.0001
FPI1 vs. PPI2	-19179	-22246 to -16112	Yes	****	<0.0001
FPI1 vs. FPI2	-13856	-16923 to -10789	Yes	****	<0.0001
FPI1 vs. CPI2	-9949	-13016 to -6882	Yes	****	<0.0001
FPI1 vs. RPI2	-7242	-10309 to -4175	Yes	****	<0.0001
FPI1 vs. OPI2	5212	2145 to 8278	Yes	****	<0.0001
FPI1 vs. WPI2	-5181	-8248 to -2114	Yes	****	<0.0001
FPI1 vs. SePI2	-3372	-6439 to -305.3	Yes	*	0.0141
KPI vs. CPI1	-728.2	-3795 to 2339	No	ns	>0.9999
KPI vs. LPI	9967	6901 to 13034	Yes	****	<0.0001
KPI vs. RPI1	10802	7735 to 13869	Yes	****	<0.0001
KPI vs. BPI	10951	7884 to 14018	Yes	****	<0.0001
KPI vs. WhPI	10782	7715 to 13848	Yes	****	<0.0001
KPI vs. BaPI	10951	7884 to 14018	Yes	****	<0.0001
KPI vs. OPI1	10917	7850 to 13984	Yes	****	<0.0001
KPI vs. CoPI	10963	7896 to 14030	Yes	****	<0.0001
KPI vs. PoPI	10319	7252 to 13386	Yes	****	<0.0001
KPI vs. WPI1	11101	8034 to 14167	Yes	****	<0.0001
KPI vs. SePI1	11124	8057 to 14191	Yes	****	<0.0001
KPI vs. SPI2	-6635	-9702 to -3568	Yes	****	<0.0001
KPI vs. PPI2	-15166	-18233 to -12099	Yes	****	<0.0001
KPI vs. FPI2	-9843	-12910 to -6776	Yes	****	<0.0001
KPI vs. CPI2	-5936	-9003 to -2869	Yes	****	<0.0001
KPI vs. RPI2	-3229	-6296 to -162.2	Yes	*	0.0261
KPI vs. OPI2	9224	6158 to 12291	Yes	****	<0.0001
KPI vs. WPI2	-1168	-4235 to 1899	No	ns	0.9994
KPI vs. SePI2	640.8	-2426 to 3708	No	ns	>0.9999
CPI1 vs. LPI	10696	7629 to 13762	Yes	****	<0.0001
CPI1 vs. RPI1	11530	8463 to 14597	Yes	****	<0.0001
CPI1 vs. BPI	11679	8612 to 14746	Yes	****	<0.0001
CPI1 vs. WhPI	11510	8443 to 14577	Yes	****	<0.0001
CPI1 vs. BaPI	11679	8612 to 14746	Yes	****	<0.0001
CPI1 vs. OPI1	11645	8578 to 14712	Yes	****	<0.0001
CPI1 vs. CoPI	11691	8624 to 14758	Yes	****	<0.0001
CPI1 vs. PoPI	11047	7980 to 14114	Yes	****	<0.0001
CPI1 vs. WPI1	11829	8762 to 14896	Yes	****	<0.0001
CPI1 vs. SePI1	11852	8785 to 14919	Yes	****	<0.0001
CPI1 vs. SPI2	-5907	-8973 to -2840	Yes	****	<0.0001
CPI1 vs. PPI2	-14438	-17505 to -11371	Yes	****	<0.0001
CPI1 vs. FPI2	-9115	-12182 to -6048	Yes	****	<0.0001
CPI1 vs. CPI2	-5208	-8274 to -2141	Yes	****	<0.0001
CPI1 vs. RPI2	-2501	-5568 to 566.0	No	ns	0.3055
CPI1 vs. OPI2	9953	6886 to 13019	Yes	****	<0.0001
CPI1 vs. WPI2	-440.2	-3507 to 2627	No	ns	>0.9999
CPI1 vs. SePI2	1369	-1698 to 4436	No	ns	0.9942
LPI vs. RPI1	834.2	-2233 to 3901	No	ns	>0.9999
LPI vs. BPI	983.2	-2084 to 4050	No	ns	>0.9999
LPI vs. WhPI	814.1	-2253 to 3881	No	ns	>0.9999
LPI vs. BaPI	983.7	-2083 to 4050	No	ns	>0.9999
LPI vs. OPI1	949.6	-2117 to 4016	No	ns	>0.9999
LPI vs. CoPI	995.6	-2071 to 4062	No	ns	>0.9999
LPI vs. PoPI	351.5	-2715 to 3418	No	ns	>0.9999
LPI vs. WPI1	1133	-1934 to 4200	No	ns	0.9996
LPI vs. SePI1	1157	-1910 to 4223	No	ns	0.9995
LPI vs. SPI2	-16602	-19669 to -13535	Yes	****	<0.0001
LPI vs. PPI2	-25134	-28201 to -22067	Yes	****	<0.0001
LPI vs. FPI2	-19811	-22877 to -16744	Yes	****	<0.0001
LPI vs. CPI2	-15903	-18970 to -12836	Yes	****	<0.0001
LPI vs. RPI2	-13196	-16263 to -10130	Yes	****	<0.0001
LPI vs. OPI2	-743.1	-3810 to 2324	No	ns	>0.9999
LPI vs. WPI2	-11136	-14203 to -8069	Yes	****	<0.0001
LPI vs. SePI2	-9327	-12394 to -6260	Yes	****	<0.0001
RPI1 vs. BPI	149	-2918 to 3216	No	ns	>0.9999
RPI1 vs. WhPI	-20.16	-3087 to 3047	No	ns	>0.9999
RPI1 vs. BaPI	149.4	-2917 to 3216	No	ns	>0.9999
RPI1 vs. OPI1	115.4	-2951 to 3182	No	ns	>0.9999
RPI1 vs. CoPI	161.4	-2905 to 3228	No	ns	>0.9999
RPI1 vs. PoPI	-482.7	-3550 to 2584	No	ns	>0.9999
RPI1 vs. WPI1	298.9	-2768 to 3366	No	ns	>0.9999
RPI1 vs. SePI1	322.3	-2745 to 3389	No	ns	>0.9999
RPI1 vs. SPI2	-17436	-20503 to -14370	Yes	****	<0.0001
RPI1 vs. PPI2	-25968	-29035 to -22901	Yes	****	<0.0001
RPI1 vs. FPI2	-20645	-23712 to -17578	Yes	****	<0.0001
RPI1 vs. CPI2	-16737	-19804 to -13671	Yes	****	<0.0001
RPI1 vs. RPI2	-14031	-17098 to -10964	Yes	****	<0.0001
RPI1 vs. OPI2	-1577	-4644 to 1490	No	ns	0.9683
RPI1 vs. WPI2	-11970	-15037 to -8903	Yes	****	<0.0001
RPI1 vs. SePI2	-10161	-13228 to -7094	Yes	****	<0.0001
BPI vs. WhPI	-169.2	-3236 to 2898	No	ns	>0.9999
BPI vs. BaPI	0.4266	-3066 to 3067	No	ns	>0.9999
BPI vs. OPI1	-33.61	-3100 to 3033	No	ns	>0.9999
BPI vs. CoPI	12.36	-3054 to 3079	No	ns	>0.9999
BPI vs. PoPI	-631.7	-3699 to 2435	No	ns	>0.9999
BPI vs. WPI1	149.9	-2917 to 3217	No	ns	>0.9999
BPI vs. SePI1	173.3	-2894 to 3240	No	ns	>0.9999
BPI vs. SPI2	-17585	-20652 to -14519	Yes	****	<0.0001
BPI vs. PPI2	-26117	-29184 to -23050	Yes	****	<0.0001
BPI vs. FPI2	-20794	-23861 to -17727	Yes	****	<0.0001
BPI vs. CPI2	-16887	-19953 to -13820	Yes	****	<0.0001
BPI vs. RPI2	-14180	-17247 to -11113	Yes	****	<0.0001
BPI vs. OPI2	-1726	-4793 to 1341	No	ns	0.9218
BPI vs. WPI2	-12119	-15186 to -9052	Yes	****	<0.0001
BPI vs. SePI2	-10310	-13377 to -7243	Yes	****	<0.0001
WhPI vs. BaPI	169.6	-2897 to 3236	No	ns	>0.9999
WhPI vs. OPI1	135.6	-2931 to 3202	No	ns	>0.9999
WhPI vs. CoPI	181.5	-2885 to 3248	No	ns	>0.9999
WhPI vs. PoPI	-462.5	-3529 to 2604	No	ns	>0.9999
WhPI vs. WPI1	319.1	-2748 to 3386	No	ns	>0.9999
WhPI vs. SePI1	342.5	-2724 to 3409	No	ns	>0.9999
WhPI vs. SPI2	-17416	-20483 to -14349	Yes	****	<0.0001
WhPI vs. PPI2	-25948	-29015 to -22881	Yes	****	<0.0001
WhPI vs. FPI2	-20625	-23692 to -17558	Yes	****	<0.0001
WhPI vs. CPI2	-16717	-19784 to -13651	Yes	****	<0.0001
WhPI vs. RPI2	-14011	-17077 to -10944	Yes	****	<0.0001
WhPI vs. OPI2	-1557	-4624 to 1510	No	ns	0.9725
WhPI vs. WPI2	-11950	-15017 to -8883	Yes	****	<0.0001
WhPI vs. SePI2	-10141	-13208 to -7074	Yes	****	<0.0001
BaPI vs. OPI1	-34.03	-3101 to 3033	No	ns	>0.9999
BaPI vs. CoPI	11.93	-3055 to 3079	No	ns	>0.9999
BaPI vs. PoPI	-632.1	-3699 to 2435	No	ns	>0.9999
BaPI vs. WPI1	149.5	-2917 to 3216	No	ns	>0.9999
BaPI vs. SePI1	172.9	-2894 to 3240	No	ns	>0.9999
BaPI vs. SPI2	-17586	-20653 to -14519	Yes	****	<0.0001
BaPI vs. PPI2	-26117	-29184 to -23051	Yes	****	<0.0001
BaPI vs. FPI2	-20794	-23861 to -17727	Yes	****	<0.0001
BaPI vs. CPI2	-16887	-19954 to -13820	Yes	****	<0.0001
BaPI vs. RPI2	-14180	-17247 to -11113	Yes	****	<0.0001
BaPI vs. OPI2	-1727	-4794 to 1340	No	ns	0.9216
BaPI vs. WPI2	-12119	-15186 to -9053	Yes	****	<0.0001
BaPI vs. SePI2	-10310	-13377 to -7244	Yes	****	<0.0001
OPI1 vs. CoPI	45.96	-3021 to 3113	No	ns	>0.9999
OPI1 vs. PoPI	-598.1	-3665 to 2469	No	ns	>0.9999
OPI1 vs. WPI1	183.5	-2883 to 3250	No	ns	>0.9999
OPI1 vs. SePI1	206.9	-2860 to 3274	No	ns	>0.9999
OPI1 vs. SPI2	-17552	-20619 to -14485	Yes	****	<0.0001
OPI1 vs. PPI2	-26083	-29150 to -23017	Yes	****	<0.0001
OPI1 vs. FPI2	-20760	-23827 to -17693	Yes	****	<0.0001
OPI1 vs. CPI2	-16853	-19920 to -13786	Yes	****	<0.0001
OPI1 vs. RPI2	-14146	-17213 to -11079	Yes	****	<0.0001
OPI1 vs. OPI2	-1693	-4760 to 1374	No	ns	0.935
OPI1 vs. WPI2	-12085	-15152 to -9019	Yes	****	<0.0001
OPI1 vs. SePI2	-10276	-13343 to -7209	Yes	****	<0.0001
CoPI vs. PoPI	-644.1	-3711 to 2423	No	ns	>0.9999
CoPI vs. WPI1	137.5	-2929 to 3204	No	ns	>0.9999
CoPI vs. SePI1	161	-2906 to 3228	No	ns	>0.9999
CoPI vs. SPI2	-17598	-20665 to -14531	Yes	****	<0.0001
CoPI vs. PPI2	-26129	-29196 to -23063	Yes	****	<0.0001
CoPI vs. FPI2	-20806	-23873 to -17739	Yes	****	<0.0001
CoPI vs. CPI2	-16899	-19966 to -13832	Yes	****	<0.0001
CoPI vs. RPI2	-14192	-17259 to -11125	Yes	****	<0.0001
CoPI vs. OPI2	-1739	-4805 to 1328	No	ns	0.9165
CoPI vs. WPI2	-12131	-15198 to -9065	Yes	****	<0.0001
CoPI vs. SePI2	-10322	-13389 to -7255	Yes	****	<0.0001
PoPI vs. WPI1	781.6	-2285 to 3848	No	ns	>0.9999
PoPI vs. SePI1	805	-2262 to 3872	No	ns	>0.9999
PoPI vs. SPI2	-16954	-20021 to -13887	Yes	****	<0.0001
PoPI vs. PPI2	-25485	-28552 to -22418	Yes	****	<0.0001
PoPI vs. FPI2	-20162	-23229 to -17095	Yes	****	<0.0001
PoPI vs. CPI2	-16255	-19322 to -13188	Yes	****	<0.0001
PoPI vs. RPI2	-13548	-16615 to -10481	Yes	****	<0.0001
PoPI vs. OPI2	-1095	-4161 to 1972	No	ns	0.9998
PoPI vs. WPI2	-11487	-14554 to -8421	Yes	****	<0.0001
PoPI vs. SePI2	-9678	-12745 to -6611	Yes	****	<0.0001
WPI1 vs. SePI1	23.43	-3043 to 3090	No	ns	>0.9999
WPI1 vs. SPI2	-17735	-20802 to -14669	Yes	****	<0.0001
WPI1 vs. PPI2	-26267	-29334 to -23200	Yes	****	<0.0001
WPI1 vs. FPI2	-20944	-24011 to -17877	Yes	****	<0.0001
WPI1 vs. CPI2	-17036	-20103 to -13970	Yes	****	<0.0001
WPI1 vs. RPI2	-14330	-17396 to -11263	Yes	****	<0.0001
WPI1 vs. OPI2	-1876	-4943 to 1191	No	ns	0.8416
WPI1 vs. WPI2	-12269	-15336 to -9202	Yes	****	<0.0001
WPI1 vs. SePI2	-10460	-13527 to -7393	Yes	****	<0.0001
SePI1 vs. SPI2	-17759	-20826 to -14692	Yes	****	<0.0001
SePI1 vs. PPI2	-26290	-29357 to -23223	Yes	****	<0.0001
SePI1 vs. FPI2	-20967	-24034 to -17900	Yes	****	<0.0001
SePI1 vs. CPI2	-17060	-20127 to -13993	Yes	****	<0.0001
SePI1 vs. RPI2	-14353	-17420 to -11286	Yes	****	<0.0001
SePI1 vs. OPI2	-1900	-4966 to 1167	No	ns	0.8259
SePI1 vs. WPI2	-12292	-15359 to -9226	Yes	****	<0.0001
SePI1 vs. SePI2	-10483	-13550 to -7416	Yes	****	<0.0001
SPI2 vs. PPI2	-8532	-11598 to -5465	Yes	****	<0.0001
SPI2 vs. FPI2	-3208	-6275 to -141.5	Yes	*	0.0284
SPI2 vs. CPI2	699	-2368 to 3766	No	ns	>0.9999
SPI2 vs. RPI2	3406	338.9 to 6473	Yes	*	0.0121
SPI2 vs. OPI2	15859	12792 to 18926	Yes	****	<0.0001
SPI2 vs. WPI2	5466	2400 to 8533	Yes	****	<0.0001
SPI2 vs. SePI2	7276	4209 to 10342	Yes	****	<0.0001
PPI2 vs. FPI2	5323	2256 to 8390	Yes	****	<0.0001
PPI2 vs. CPI2	9230	6164 to 12297	Yes	****	<0.0001
PPI2 vs. RPI2	11937	8870 to 15004	Yes	****	<0.0001
PPI2 vs. OPI2	24391	21324 to 27458	Yes	****	<0.0001
PPI2 vs. WPI2	13998	10931 to 17065	Yes	****	<0.0001
PPI2 vs. SePI2	15807	12740 to 18874	Yes	****	<0.0001
FPI2 vs. CPI2	3907	840.5 to 6974	Yes	**	0.001
FPI2 vs. RPI2	6614	3547 to 9681	Yes	****	<0.0001
FPI2 vs. OPI2	19068	16001 to 22134	Yes	****	<0.0001
FPI2 vs. WPI2	8675	5608 to 11742	Yes	****	<0.0001
FPI2 vs. SePI2	10484	7417 to 13551	Yes	****	<0.0001
CPI2 vs. RPI2	2707	-360.0 to 5774	No	ns	0.1729
CPI2 vs. OPI2	15160	12093 to 18227	Yes	****	<0.0001
CPI2 vs. WPI2	4767	1701 to 7834	Yes	****	<0.0001
CPI2 vs. SePI2	6577	3510 to 9643	Yes	****	<0.0001
RPI2 vs. OPI2	12453	9387 to 15520	Yes	****	<0.0001
RPI2 vs. WPI2	2061	-1006 to 5127	No	ns	0.6985
RPI2 vs. SePI2	3870	803.0 to 6937	Yes	**	0.0013
OPI2 vs. WPI2	-10393	-13460 to -7326	Yes	****	<0.0001
OPI2 vs. SePI2	-8584	-11650 to -5517	Yes	****	<0.0001
WPI2 vs. SePI2	1809	-1258 to 4876	No	ns	0.8818
Disulfide bond
SPI1 vs. PPI1	3129	61.79 to 6195	Yes	*	0.0393
SPI1 vs. FPI1	3311	244.5 to 6378	Yes	*	0.0184
SPI1 vs. KPI	4570	1503 to 7637	Yes	****	<0.0001
SPI1 vs. CPI1	4325	1258 to 7392	Yes	****	<0.0001
SPI1 vs. LPI	4804	1737 to 7871	Yes	****	<0.0001
SPI1 vs. RPI1	5115	2048 to 8182	Yes	****	<0.0001
SPI1 vs. BPI	3861	794.5 to 6928	Yes	**	0.0013
SPI1 vs. WhPI	4204	1137 to 7271	Yes	***	0.0002
SPI1 vs. BaPI	4411	1344 to 7477	Yes	****	<0.0001
SPI1 vs. OPI1	4314	1247 to 7381	Yes	***	0.0001
SPI1 vs. CoPI	3686	619.0 to 6753	Yes	**	0.0032
SPI1 vs. PoPI	4948	1881 to 8015	Yes	****	<0.0001
SPI1 vs. WPI1	4017	950.3 to 7084	Yes	***	0.0006
SPI1 vs. SePI1	4594	1527 to 7660	Yes	****	<0.0001
SPI1 vs. SPI2	-30456	-33523 to -27389	Yes	****	<0.0001
SPI1 vs. PPI2	-25094	-28160 to -22027	Yes	****	<0.0001
SPI1 vs. FPI2	-33443	-36510 to -30376	Yes	****	<0.0001
SPI1 vs. CPI2	-23500	-26567 to -20433	Yes	****	<0.0001
SPI1 vs. RPI2	-40663	-43730 to -37596	Yes	****	<0.0001
SPI1 vs. OPI2	-51000	-54066 to -47933	Yes	****	<0.0001
SPI1 vs. WPI2	-46954	-50021 to -43887	Yes	****	<0.0001
SPI1 vs. SePI2	-58712	-61779 to -55645	Yes	****	<0.0001
PPI1 vs. FPI1	182.7	-2884 to 3250	No	ns	>0.9999
PPI1 vs. KPI	1442	-1625 to 4509	No	ns	0.9888
PPI1 vs. CPI1	1196	-1871 to 4263	No	ns	0.9991
PPI1 vs. LPI	1676	-1391 to 4742	No	ns	0.9411
PPI1 vs. RPI1	1986	-1081 to 5053	No	ns	0.7612
PPI1 vs. BPI	732.7	-2334 to 3800	No	ns	>0.9999
PPI1 vs. WhPI	1075	-1992 to 4142	No	ns	0.9998
PPI1 vs. BaPI	1282	-1785 to 4349	No	ns	0.9976
PPI1 vs. OPI1	1185	-1881 to 4252	No	ns	0.9992
PPI1 vs. CoPI	557.2	-2510 to 3624	No	ns	>0.9999
PPI1 vs. PoPI	1819	-1248 to 4886	No	ns	0.8762
PPI1 vs. WPI1	888.5	-2178 to 3955	No	ns	>0.9999
PPI1 vs. SePI1	1465	-1602 to 4532	No	ns	0.9864
PPI1 vs. SPI2	-33585	-36651 to -30518	Yes	****	<0.0001
PPI1 vs. PPI2	-28222	-31289 to -25155	Yes	****	<0.0001
PPI1 vs. FPI2	-36571	-39638 to -33505	Yes	****	<0.0001
PPI1 vs. CPI2	-26629	-29696 to -23562	Yes	****	<0.0001
PPI1 vs. RPI2	-43792	-46858 to -40725	Yes	****	<0.0001
PPI1 vs. OPI2	-54128	-57195 to -51061	Yes	****	<0.0001
PPI1 vs. WPI2	-50082	-53149 to -47016	Yes	****	<0.0001
PPI1 vs. SePI2	-61840	-64907 to -58774	Yes	****	<0.0001
FPI1 vs. KPI	1259	-1808 to 4326	No	ns	0.9981
FPI1 vs. CPI1	1013	-2053 to 4080	No	ns	>0.9999
FPI1 vs. LPI	1493	-1574 to 4560	No	ns	0.9829
FPI1 vs. RPI1	1804	-1263 to 4870	No	ns	0.8848
FPI1 vs. BPI	550	-2517 to 3617	No	ns	>0.9999
FPI1 vs. WhPI	892.6	-2174 to 3959	No	ns	>0.9999
FPI1 vs. BaPI	1099	-1968 to 4166	No	ns	0.9998
FPI1 vs. OPI1	1003	-2064 to 4070	No	ns	>0.9999
FPI1 vs. CoPI	374.5	-2692 to 3441	No	ns	>0.9999
FPI1 vs. PoPI	1637	-1430 to 4703	No	ns	0.9534
FPI1 vs. WPI1	705.8	-2361 to 3773	No	ns	>0.9999
FPI1 vs. SePI1	1282	-1785 to 4349	No	ns	0.9976
FPI1 vs. SPI2	-33767	-36834 to -30700	Yes	****	<0.0001
FPI1 vs. PPI2	-28405	-31472 to -25338	Yes	****	<0.0001
FPI1 vs. FPI2	-36754	-39821 to -33687	Yes	****	<0.0001
FPI1 vs. CPI2	-26812	-29878 to -23745	Yes	****	<0.0001
FPI1 vs. RPI2	-43974	-47041 to -40907	Yes	****	<0.0001
FPI1 vs. OPI2	-54311	-57378 to -51244	Yes	****	<0.0001
FPI1 vs. WPI2	-50265	-53332 to -47198	Yes	****	<0.0001
FPI1 vs. SePI2	-62023	-65090 to -58956	Yes	****	<0.0001
KPI vs. CPI1	-245.6	-3312 to 2821	No	ns	>0.9999
KPI vs. LPI	233.8	-2833 to 3301	No	ns	>0.9999
KPI vs. RPI1	544.6	-2522 to 3611	No	ns	>0.9999
KPI vs. BPI	-709	-3776 to 2358	No	ns	>0.9999
KPI vs. WhPI	-366.4	-3433 to 2700	No	ns	>0.9999
KPI vs. BaPI	-159.7	-3227 to 2907	No	ns	>0.9999
KPI vs. OPI1	-256.3	-3323 to 2811	No	ns	>0.9999
KPI vs. CoPI	-884.5	-3951 to 2182	No	ns	>0.9999
KPI vs. PoPI	377.6	-2689 to 3444	No	ns	>0.9999
KPI vs. WPI1	-553.2	-3620 to 2514	No	ns	>0.9999
KPI vs. SePI1	23.27	-3044 to 3090	No	ns	>0.9999
KPI vs. SPI2	-35026	-38093 to -31959	Yes	****	<0.0001
KPI vs. PPI2	-29664	-32731 to -26597	Yes	****	<0.0001
KPI vs. FPI2	-38013	-41080 to -34946	Yes	****	<0.0001
KPI vs. CPI2	-28071	-31137 to -25004	Yes	****	<0.0001
KPI vs. RPI2	-45233	-48300 to -42166	Yes	****	<0.0001
KPI vs. OPI2	-55570	-58637 to -52503	Yes	****	<0.0001
KPI vs. WPI2	-51524	-54591 to -48457	Yes	****	<0.0001
KPI vs. SePI2	-63282	-66349 to -60215	Yes	****	<0.0001
CPI1 vs. LPI	479.4	-2587 to 3546	No	ns	>0.9999
CPI1 vs. RPI1	790.1	-2277 to 3857	No	ns	>0.9999
CPI1 vs. BPI	-463.4	-3530 to 2603	No	ns	>0.9999
CPI1 vs. WhPI	-120.8	-3188 to 2946	No	ns	>0.9999
CPI1 vs. BaPI	85.9	-2981 to 3153	No	ns	>0.9999
CPI1 vs. OPI1	-10.72	-3078 to 3056	No	ns	>0.9999
CPI1 vs. CoPI	-638.9	-3706 to 2428	No	ns	>0.9999
CPI1 vs. PoPI	623.2	-2444 to 3690	No	ns	>0.9999
CPI1 vs. WPI1	-307.6	-3374 to 2759	No	ns	>0.9999
CPI1 vs. SePI1	268.8	-2798 to 3336	No	ns	>0.9999
CPI1 vs. SPI2	-34781	-37847 to -31714	Yes	****	<0.0001
CPI1 vs. PPI2	-29418	-32485 to -26352	Yes	****	<0.0001
CPI1 vs. FPI2	-37768	-40834 to -34701	Yes	****	<0.0001
CPI1 vs. CPI2	-27825	-30892 to -24758	Yes	****	<0.0001
CPI1 vs. RPI2	-44988	-48055 to -41921	Yes	****	<0.0001
CPI1 vs. OPI2	-55324	-58391 to -52258	Yes	****	<0.0001
CPI1 vs. WPI2	-51279	-54345 to -48212	Yes	****	<0.0001
CPI1 vs. SePI2	-63037	-66103 to -59970	Yes	****	<0.0001
LPI vs. RPI1	310.7	-2756 to 3378	No	ns	>0.9999
LPI vs. BPI	-942.8	-4010 to 2124	No	ns	>0.9999
LPI vs. WhPI	-600.2	-3667 to 2467	No	ns	>0.9999
LPI vs. BaPI	-393.5	-3460 to 2673	No	ns	>0.9999
LPI vs. OPI1	-490.1	-3557 to 2577	No	ns	>0.9999
LPI vs. CoPI	-1118	-4185 to 1949	No	ns	0.9997
LPI vs. PoPI	143.8	-2923 to 3211	No	ns	>0.9999
LPI vs. WPI1	-787	-3854 to 2280	No	ns	>0.9999
LPI vs. SePI1	-210.6	-3277 to 2856	No	ns	>0.9999
LPI vs. SPI2	-35260	-38327 to -32193	Yes	****	<0.0001
LPI vs. PPI2	-29898	-32965 to -26831	Yes	****	<0.0001
LPI vs. FPI2	-38247	-41314 to -35180	Yes	****	<0.0001
LPI vs. CPI2	-28304	-31371 to -25238	Yes	****	<0.0001
LPI vs. RPI2	-45467	-48534 to -42400	Yes	****	<0.0001
LPI vs. OPI2	-55804	-58871 to -52737	Yes	****	<0.0001
LPI vs. WPI2	-51758	-54825 to -48691	Yes	****	<0.0001
LPI vs. SePI2	-63516	-66583 to -60449	Yes	****	<0.0001
RPI1 vs. BPI	-1254	-4320 to 1813	No	ns	0.9982
RPI1 vs. WhPI	-910.9	-3978 to 2156	No	ns	>0.9999
RPI1 vs. BaPI	-704.2	-3771 to 2363	No	ns	>0.9999
RPI1 vs. OPI1	-800.8	-3868 to 2266	No	ns	>0.9999
RPI1 vs. CoPI	-1429	-4496 to 1638	No	ns	0.9899
RPI1 vs. PoPI	-167	-3234 to 2900	No	ns	>0.9999
RPI1 vs. WPI1	-1098	-4165 to 1969	No	ns	0.9998
RPI1 vs. SePI1	-521.3	-3588 to 2546	No	ns	>0.9999
RPI1 vs. SPI2	-35571	-38638 to -32504	Yes	****	<0.0001
RPI1 vs. PPI2	-30208	-33275 to -27142	Yes	****	<0.0001
RPI1 vs. FPI2	-38558	-41624 to -35491	Yes	****	<0.0001
RPI1 vs. CPI2	-28615	-31682 to -25548	Yes	****	<0.0001
RPI1 vs. RPI2	-45778	-48845 to -42711	Yes	****	<0.0001
RPI1 vs. OPI2	-56114	-59181 to -53048	Yes	****	<0.0001
RPI1 vs. WPI2	-52069	-55135 to -49002	Yes	****	<0.0001
RPI1 vs. SePI2	-63827	-66894 to -60760	Yes	****	<0.0001
BPI vs. WhPI	342.6	-2724 to 3409	No	ns	>0.9999
BPI vs. BaPI	549.3	-2518 to 3616	No	ns	>0.9999
BPI vs. OPI1	452.7	-2614 to 3520	No	ns	>0.9999
BPI vs. CoPI	-175.5	-3242 to 2891	No	ns	>0.9999
BPI vs. PoPI	1087	-1980 to 4153	No	ns	0.9998
BPI vs. WPI1	155.8	-2911 to 3223	No	ns	>0.9999
BPI vs. SePI1	732.2	-2335 to 3799	No	ns	>0.9999
BPI vs. SPI2	-34317	-37384 to -31250	Yes	****	<0.0001
BPI vs. PPI2	-28955	-32022 to -25888	Yes	****	<0.0001
BPI vs. FPI2	-37304	-40371 to -34237	Yes	****	<0.0001
BPI vs. CPI2	-27362	-30428 to -24295	Yes	****	<0.0001
BPI vs. RPI2	-44524	-47591 to -41457	Yes	****	<0.0001
BPI vs. OPI2	-54861	-57928 to -51794	Yes	****	<0.0001
BPI vs. WPI2	-50815	-53882 to -47748	Yes	****	<0.0001
BPI vs. SePI2	-62573	-65640 to -59506	Yes	****	<0.0001
WhPI vs. BaPI	206.7	-2860 to 3274	No	ns	>0.9999
WhPI vs. OPI1	110.1	-2957 to 3177	No	ns	>0.9999
WhPI vs. CoPI	-518.1	-3585 to 2549	No	ns	>0.9999
WhPI vs. PoPI	744	-2323 to 3811	No	ns	>0.9999
WhPI vs. WPI1	-186.8	-3254 to 2880	No	ns	>0.9999
WhPI vs. SePI1	389.6	-2677 to 3456	No	ns	>0.9999
WhPI vs. SPI2	-34660	-37727 to -31593	Yes	****	<0.0001
WhPI vs. PPI2	-29298	-32364 to -26231	Yes	****	<0.0001
WhPI vs. FPI2	-37647	-40714 to -34580	Yes	****	<0.0001
WhPI vs. CPI2	-27704	-30771 to -24637	Yes	****	<0.0001
WhPI vs. RPI2	-44867	-47934 to -41800	Yes	****	<0.0001
WhPI vs. OPI2	-55204	-58270 to -52137	Yes	****	<0.0001
WhPI vs. WPI2	-51158	-54225 to -48091	Yes	****	<0.0001
WhPI vs. SePI2	-62916	-65983 to -59849	Yes	****	<0.0001
BaPI vs. OPI1	-96.62	-3163 to 2970	No	ns	>0.9999
BaPI vs. CoPI	-724.8	-3792 to 2342	No	ns	>0.9999
BaPI vs. PoPI	537.3	-2530 to 3604	No	ns	>0.9999
BaPI vs. WPI1	-393.5	-3460 to 2673	No	ns	>0.9999
BaPI vs. SePI1	182.9	-2884 to 3250	No	ns	>0.9999
BaPI vs. SPI2	-34867	-37933 to -31800	Yes	****	<0.0001
BaPI vs. PPI2	-29504	-32571 to -26437	Yes	****	<0.0001
BaPI vs. FPI2	-37853	-40920 to -34787	Yes	****	<0.0001
BaPI vs. CPI2	-27911	-30978 to -24844	Yes	****	<0.0001
BaPI vs. RPI2	-45074	-48140 to -42007	Yes	****	<0.0001
BaPI vs. OPI2	-55410	-58477 to -52343	Yes	****	<0.0001
BaPI vs. WPI2	-51364	-54431 to -48298	Yes	****	<0.0001
BaPI vs. SePI2	-63122	-66189 to -60056	Yes	****	<0.0001
OPI1 vs. CoPI	-628.2	-3695 to 2439	No	ns	>0.9999
OPI1 vs. PoPI	633.9	-2433 to 3701	No	ns	>0.9999
OPI1 vs. WPI1	-296.9	-3364 to 2770	No	ns	>0.9999
OPI1 vs. SePI1	279.6	-2787 to 3346	No	ns	>0.9999
OPI1 vs. SPI2	-34770	-37837 to -31703	Yes	****	<0.0001
OPI1 vs. PPI2	-29408	-32474 to -26341	Yes	****	<0.0001
OPI1 vs. FPI2	-37757	-40824 to -34690	Yes	****	<0.0001
OPI1 vs. CPI2	-27814	-30881 to -24747	Yes	****	<0.0001
OPI1 vs. RPI2	-44977	-48044 to -41910	Yes	****	<0.0001
OPI1 vs. OPI2	-55314	-58380 to -52247	Yes	****	<0.0001
OPI1 vs. WPI2	-51268	-54335 to -48201	Yes	****	<0.0001
OPI1 vs. SePI2	-63026	-66093 to -59959	Yes	****	<0.0001
CoPI vs. PoPI	1262	-1805 to 4329	No	ns	0.9981
CoPI vs. WPI1	331.3	-2735 to 3398	No	ns	>0.9999
CoPI vs. SePI1	907.8	-2159 to 3975	No	ns	>0.9999
CoPI vs. SPI2	-34142	-37209 to -31075	Yes	****	<0.0001
CoPI vs. PPI2	-28779	-31846 to -25713	Yes	****	<0.0001
CoPI vs. FPI2	-37129	-40195 to -34062	Yes	****	<0.0001
CoPI vs. CPI2	-27186	-30253 to -24119	Yes	****	<0.0001
CoPI vs. RPI2	-44349	-47416 to -41282	Yes	****	<0.0001
CoPI vs. OPI2	-54685	-57752 to -51619	Yes	****	<0.0001
CoPI vs. WPI2	-50640	-53706 to -47573	Yes	****	<0.0001
CoPI vs. SePI2	-62398	-65465 to -59331	Yes	****	<0.0001
PoPI vs. WPI1	-930.7	-3998 to 2136	No	ns	>0.9999
PoPI vs. SePI1	-354.3	-3421 to 2713	No	ns	>0.9999
PoPI vs. SPI2	-35404	-38471 to -32337	Yes	****	<0.0001
PoPI vs. PPI2	-30041	-33108 to -26975	Yes	****	<0.0001
PoPI vs. FPI2	-38391	-41457 to -35324	Yes	****	<0.0001
PoPI vs. CPI2	-28448	-31515 to -25381	Yes	****	<0.0001
PoPI vs. RPI2	-45611	-48678 to -42544	Yes	****	<0.0001
PoPI vs. OPI2	-55948	-59014 to -52881	Yes	****	<0.0001
PoPI vs. WPI2	-51902	-54969 to -48835	Yes	****	<0.0001
PoPI vs. SePI2	-63660	-66727 to -60593	Yes	****	<0.0001
WPI1 vs. SePI1	576.4	-2490 to 3643	No	ns	>0.9999
WPI1 vs. SPI2	-34473	-37540 to -31406	Yes	****	<0.0001
WPI1 vs. PPI2	-29111	-32178 to -26044	Yes	****	<0.0001
WPI1 vs. FPI2	-37460	-40527 to -34393	Yes	****	<0.0001
WPI1 vs. CPI2	-27517	-30584 to -24451	Yes	****	<0.0001
WPI1 vs. RPI2	-44680	-47747 to -41613	Yes	****	<0.0001
WPI1 vs. OPI2	-55017	-58084 to -51950	Yes	****	<0.0001
WPI1 vs. WPI2	-50971	-54038 to -47904	Yes	****	<0.0001
WPI1 vs. SePI2	-62729	-65796 to -59662	Yes	****	<0.0001
SePI1 vs. SPI2	-35050	-38116 to -31983	Yes	****	<0.0001
SePI1 vs. PPI2	-29687	-32754 to -26620	Yes	****	<0.0001
SePI1 vs. FPI2	-38036	-41103 to -34970	Yes	****	<0.0001
SePI1 vs. CPI2	-28094	-31161 to -25027	Yes	****	<0.0001
SePI1 vs. RPI2	-45257	-48323 to -42190	Yes	****	<0.0001
SePI1 vs. OPI2	-55593	-58660 to -52526	Yes	****	<0.0001
SePI1 vs. WPI2	-51547	-54614 to -48481	Yes	****	<0.0001
SePI1 vs. SePI2	-63305	-66372 to -60239	Yes	****	<0.0001
SPI2 vs. PPI2	5362	2296 to 8429	Yes	****	<0.0001
SPI2 vs. FPI2	-2987	-6054 to 79.99	No	ns	0.0675
SPI2 vs. CPI2	6956	3889 to 10023	Yes	****	<0.0001
SPI2 vs. RPI2	-10207	-13274 to -7140	Yes	****	<0.0001
SPI2 vs. OPI2	-20544	-23611 to -17477	Yes	****	<0.0001
SPI2 vs. WPI2	-16498	-19565 to -13431	Yes	****	<0.0001
SPI2 vs. SePI2	-28256	-31323 to -25189	Yes	****	<0.0001
PPI2 vs. FPI2	-8349	-11416 to -5282	Yes	****	<0.0001
PPI2 vs. CPI2	1593	-1473 to 4660	No	ns	0.9647
PPI2 vs. RPI2	-15569	-18636 to -12503	Yes	****	<0.0001
PPI2 vs. OPI2	-25906	-28973 to -22839	Yes	****	<0.0001
PPI2 vs. WPI2	-21860	-24927 to -18793	Yes	****	<0.0001
PPI2 vs. SePI2	-33618	-36685 to -30551	Yes	****	<0.0001
FPI2 vs. CPI2	9943	6876 to 13009	Yes	****	<0.0001
FPI2 vs. RPI2	-7220	-10287 to -4153	Yes	****	<0.0001
FPI2 vs. OPI2	-17557	-20624 to -14490	Yes	****	<0.0001
FPI2 vs. WPI2	-13511	-16578 to -10444	Yes	****	<0.0001
FPI2 vs. SePI2	-25269	-28336 to -22202	Yes	****	<0.0001
CPI2 vs. RPI2	-17163	-20230 to -14096	Yes	****	<0.0001
CPI2 vs. OPI2	-27499	-30566 to -24433	Yes	****	<0.0001
CPI2 vs. WPI2	-23454	-26520 to -20387	Yes	****	<0.0001
CPI2 vs. SePI2	-35212	-38278 to -32145	Yes	****	<0.0001
RPI2 vs. OPI2	-10337	-13403 to -7270	Yes	****	<0.0001
RPI2 vs. WPI2	-6291	-9358 to -3224	Yes	****	<0.0001
RPI2 vs. SePI2	-18049	-21116 to -14982	Yes	****	<0.0001
OPI2 vs. WPI2	4046	979.0 to 7113	Yes	***	0.0005
OPI2 vs. SePI2	-7712	-10779 to -4645	Yes	****	<0.0001
WPI2 vs. SePI2	-11758	-14825 to -8691	Yes	****	<0.0001
α-Helix
SPI1 vs. PPI1	-7.6	-3074 to 3059	No	ns	>0.9999
SPI1 vs. FPI1	-5.8	-3073 to 3061	No	ns	>0.9999
SPI1 vs. KPI	-3.7	-3071 to 3063	No	ns	>0.9999
SPI1 vs. CPI1	-7.5	-3074 to 3059	No	ns	>0.9999
SPI1 vs. LPI	-5.6	-3072 to 3061	No	ns	>0.9999
SPI1 vs. RPI1	6	-3061 to 3073	No	ns	>0.9999
SPI1 vs. BPI	2.8	-3064 to 3070	No	ns	>0.9999
SPI1 vs. WhPI	-3.7	-3071 to 3063	No	ns	>0.9999
SPI1 vs. BaPI	-0.5	-3067 to 3066	No	ns	>0.9999
SPI1 vs. OPI1	1	-3066 to 3068	No	ns	>0.9999
SPI1 vs. CoPI	3.9	-3063 to 3071	No	ns	>0.9999
SPI1 vs. PoPI	6.3	-3061 to 3073	No	ns	>0.9999
SPI1 vs. WPI1	5.4	-3061 to 3072	No	ns	>0.9999
SPI1 vs. SePI1	-0.9	-3068 to 3066	No	ns	>0.9999
SPI1 vs. SPI2	-6.53	-3073 to 3060	No	ns	>0.9999
SPI1 vs. PPI2	-8.25	-3075 to 3059	No	ns	>0.9999
SPI1 vs. FPI2	-0.7	-3068 to 3066	No	ns	>0.9999
SPI1 vs. CPI2	-2.5	-3069 to 3064	No	ns	>0.9999
SPI1 vs. RPI2	-7.45	-3074 to 3059	No	ns	>0.9999
SPI1 vs. OPI2	-8.65	-3075 to 3058	No	ns	>0.9999
SPI1 vs. WPI2	-7.62	-3074 to 3059	No	ns	>0.9999
SPI1 vs. SePI2	-0.4	-3067 to 3066	No	ns	>0.9999
PPI1 vs. FPI1	1.8	-3065 to 3069	No	ns	>0.9999
PPI1 vs. KPI	3.9	-3063 to 3071	No	ns	>0.9999
PPI1 vs. CPI1	0.1	-3067 to 3067	No	ns	>0.9999
PPI1 vs. LPI	2	-3065 to 3069	No	ns	>0.9999
PPI1 vs. RPI1	13.6	-3053 to 3080	No	ns	>0.9999
PPI1 vs. BPI	10.4	-3056 to 3077	No	ns	>0.9999
PPI1 vs. WhPI	3.9	-3063 to 3071	No	ns	>0.9999
PPI1 vs. BaPI	7.1	-3060 to 3074	No	ns	>0.9999
PPI1 vs. OPI1	8.6	-3058 to 3075	No	ns	>0.9999
PPI1 vs. CoPI	11.5	-3055 to 3078	No	ns	>0.9999
PPI1 vs. PoPI	13.9	-3053 to 3081	No	ns	>0.9999
PPI1 vs. WPI1	13	-3054 to 3080	No	ns	>0.9999
PPI1 vs. SePI1	6.7	-3060 to 3074	No	ns	>0.9999
PPI1 vs. SPI2	1.07	-3066 to 3068	No	ns	>0.9999
PPI1 vs. PPI2	-0.65	-3067 to 3066	No	ns	>0.9999
PPI1 vs. FPI2	6.9	-3060 to 3074	No	ns	>0.9999
PPI1 vs. CPI2	5.1	-3062 to 3072	No	ns	>0.9999
PPI1 vs. RPI2	0.15	-3067 to 3067	No	ns	>0.9999
PPI1 vs. OPI2	-1.05	-3068 to 3066	No	ns	>0.9999
PPI1 vs. WPI2	-0.02	-3067 to 3067	No	ns	>0.9999
PPI1 vs. SePI2	7.2	-3060 to 3074	No	ns	>0.9999
FPI1 vs. KPI	2.1	-3065 to 3069	No	ns	>0.9999
FPI1 vs. CPI1	-1.7	-3069 to 3065	No	ns	>0.9999
FPI1 vs. LPI	0.2	-3067 to 3067	No	ns	>0.9999
FPI1 vs. RPI1	11.8	-3055 to 3079	No	ns	>0.9999
FPI1 vs. BPI	8.6	-3058 to 3075	No	ns	>0.9999
FPI1 vs. WhPI	2.1	-3065 to 3069	No	ns	>0.9999
FPI1 vs. BaPI	5.3	-3062 to 3072	No	ns	>0.9999
FPI1 vs. OPI1	6.8	-3060 to 3074	No	ns	>0.9999
FPI1 vs. CoPI	9.7	-3057 to 3077	No	ns	>0.9999
FPI1 vs. PoPI	12.1	-3055 to 3079	No	ns	>0.9999
FPI1 vs. WPI1	11.2	-3056 to 3078	No	ns	>0.9999
FPI1 vs. SePI1	4.9	-3062 to 3072	No	ns	>0.9999
FPI1 vs. SPI2	-0.73	-3068 to 3066	No	ns	>0.9999
FPI1 vs. PPI2	-2.45	-3069 to 3064	No	ns	>0.9999
FPI1 vs. FPI2	5.1	-3062 to 3072	No	ns	>0.9999
FPI1 vs. CPI2	3.3	-3064 to 3070	No	ns	>0.9999
FPI1 vs. RPI2	-1.65	-3068 to 3065	No	ns	>0.9999
FPI1 vs. OPI2	-2.85	-3070 to 3064	No	ns	>0.9999
FPI1 vs. WPI2	-1.82	-3069 to 3065	No	ns	>0.9999
FPI1 vs. SePI2	5.4	-3061 to 3072	No	ns	>0.9999
KPI vs. CPI1	-3.8	-3071 to 3063	No	ns	>0.9999
KPI vs. LPI	-1.9	-3069 to 3065	No	ns	>0.9999
KPI vs. RPI1	9.7	-3057 to 3077	No	ns	>0.9999
KPI vs. BPI	6.5	-3060 to 3073	No	ns	>0.9999
KPI vs. WhPI	0	-3067 to 3067	No	ns	>0.9999
KPI vs. BaPI	3.2	-3064 to 3070	No	ns	>0.9999
KPI vs. OPI1	4.7	-3062 to 3072	No	ns	>0.9999
KPI vs. CoPI	7.6	-3059 to 3074	No	ns	>0.9999
KPI vs. PoPI	10	-3057 to 3077	No	ns	>0.9999
KPI vs. WPI1	9.1	-3058 to 3076	No	ns	>0.9999
KPI vs. SePI1	2.8	-3064 to 3070	No	ns	>0.9999
KPI vs. SPI2	-2.83	-3070 to 3064	No	ns	>0.9999
KPI vs. PPI2	-4.55	-3071 to 3062	No	ns	>0.9999
KPI vs. FPI2	3	-3064 to 3070	No	ns	>0.9999
KPI vs. CPI2	1.2	-3066 to 3068	No	ns	>0.9999
KPI vs. RPI2	-3.75	-3071 to 3063	No	ns	>0.9999
KPI vs. OPI2	-4.95	-3072 to 3062	No	ns	>0.9999
KPI vs. WPI2	-3.92	-3071 to 3063	No	ns	>0.9999
KPI vs. SePI2	3.3	-3064 to 3070	No	ns	>0.9999
CPI1 vs. LPI	1.9	-3065 to 3069	No	ns	>0.9999
CPI1 vs. RPI1	13.5	-3053 to 3080	No	ns	>0.9999
CPI1 vs. BPI	10.3	-3057 to 3077	No	ns	>0.9999
CPI1 vs. WhPI	3.8	-3063 to 3071	No	ns	>0.9999
CPI1 vs. BaPI	7	-3060 to 3074	No	ns	>0.9999
CPI1 vs. OPI1	8.5	-3058 to 3075	No	ns	>0.9999
CPI1 vs. CoPI	11.4	-3055 to 3078	No	ns	>0.9999
CPI1 vs. PoPI	13.8	-3053 to 3081	No	ns	>0.9999
CPI1 vs. WPI1	12.9	-3054 to 3080	No	ns	>0.9999
CPI1 vs. SePI1	6.6	-3060 to 3073	No	ns	>0.9999
CPI1 vs. SPI2	0.97	-3066 to 3068	No	ns	>0.9999
CPI1 vs. PPI2	-0.75	-3068 to 3066	No	ns	>0.9999
CPI1 vs. FPI2	6.8	-3060 to 3074	No	ns	>0.9999
CPI1 vs. CPI2	5	-3062 to 3072	No	ns	>0.9999
CPI1 vs. RPI2	0.05	-3067 to 3067	No	ns	>0.9999
CPI1 vs. OPI2	-1.15	-3068 to 3066	No	ns	>0.9999
CPI1 vs. WPI2	-0.12	-3067 to 3067	No	ns	>0.9999
CPI1 vs. SePI2	7.1	-3060 to 3074	No	ns	>0.9999
LPI vs. RPI1	11.6	-3055 to 3078	No	ns	>0.9999
LPI vs. BPI	8.4	-3058 to 3075	No	ns	>0.9999
LPI vs. WhPI	1.9	-3065 to 3069	No	ns	>0.9999
LPI vs. BaPI	5.1	-3062 to 3072	No	ns	>0.9999
LPI vs. OPI1	6.6	-3060 to 3073	No	ns	>0.9999
LPI vs. CoPI	9.5	-3057 to 3076	No	ns	>0.9999
LPI vs. PoPI	11.9	-3055 to 3079	No	ns	>0.9999
LPI vs. WPI1	11	-3056 to 3078	No	ns	>0.9999
LPI vs. SePI1	4.7	-3062 to 3072	No	ns	>0.9999
LPI vs. SPI2	-0.93	-3068 to 3066	No	ns	>0.9999
LPI vs. PPI2	-2.65	-3069 to 3064	No	ns	>0.9999
LPI vs. FPI2	4.9	-3062 to 3072	No	ns	>0.9999
LPI vs. CPI2	3.1	-3064 to 3070	No	ns	>0.9999
LPI vs. RPI2	-1.85	-3069 to 3065	No	ns	>0.9999
LPI vs. OPI2	-3.05	-3070 to 3064	No	ns	>0.9999
LPI vs. WPI2	-2.02	-3069 to 3065	No	ns	>0.9999
LPI vs. SePI2	5.2	-3062 to 3072	No	ns	>0.9999
RPI1 vs. BPI	-3.2	-3070 to 3064	No	ns	>0.9999
RPI1 vs. WhPI	-9.7	-3077 to 3057	No	ns	>0.9999
RPI1 vs. BaPI	-6.5	-3073 to 3060	No	ns	>0.9999
RPI1 vs. OPI1	-5	-3072 to 3062	No	ns	>0.9999
RPI1 vs. CoPI	-2.1	-3069 to 3065	No	ns	>0.9999
RPI1 vs. PoPI	0.3	-3067 to 3067	No	ns	>0.9999
RPI1 vs. WPI1	-0.6	-3067 to 3066	No	ns	>0.9999
RPI1 vs. SePI1	-6.9	-3074 to 3060	No	ns	>0.9999
RPI1 vs. SPI2	-12.53	-3079 to 3054	No	ns	>0.9999
RPI1 vs. PPI2	-14.25	-3081 to 3053	No	ns	>0.9999
RPI1 vs. FPI2	-6.7	-3074 to 3060	No	ns	>0.9999
RPI1 vs. CPI2	-8.5	-3075 to 3058	No	ns	>0.9999
RPI1 vs. RPI2	-13.45	-3080 to 3053	No	ns	>0.9999
RPI1 vs. OPI2	-14.65	-3081 to 3052	No	ns	>0.9999
RPI1 vs. WPI2	-13.62	-3080 to 3053	No	ns	>0.9999
RPI1 vs. SePI2	-6.4	-3073 to 3060	No	ns	>0.9999
BPI vs. WhPI	-6.5	-3073 to 3060	No	ns	>0.9999
BPI vs. BaPI	-3.3	-3070 to 3064	No	ns	>0.9999
BPI vs. OPI1	-1.8	-3069 to 3065	No	ns	>0.9999
BPI vs. CoPI	1.1	-3066 to 3068	No	ns	>0.9999
BPI vs. PoPI	3.5	-3063 to 3070	No	ns	>0.9999
BPI vs. WPI1	2.6	-3064 to 3069	No	ns	>0.9999
BPI vs. SePI1	-3.7	-3071 to 3063	No	ns	>0.9999
BPI vs. SPI2	-9.33	-3076 to 3057	No	ns	>0.9999
BPI vs. PPI2	-11.05	-3078 to 3056	No	ns	>0.9999
BPI vs. FPI2	-3.5	-3070 to 3063	No	ns	>0.9999
BPI vs. CPI2	-5.3	-3072 to 3062	No	ns	>0.9999
BPI vs. RPI2	-10.25	-3077 to 3057	No	ns	>0.9999
BPI vs. OPI2	-11.45	-3078 to 3055	No	ns	>0.9999
BPI vs. WPI2	-10.42	-3077 to 3056	No	ns	>0.9999
BPI vs. SePI2	-3.2	-3070 to 3064	No	ns	>0.9999
WhPI vs. BaPI	3.2	-3064 to 3070	No	ns	>0.9999
WhPI vs. OPI1	4.7	-3062 to 3072	No	ns	>0.9999
WhPI vs. CoPI	7.6	-3059 to 3074	No	ns	>0.9999
WhPI vs. PoPI	10	-3057 to 3077	No	ns	>0.9999
WhPI vs. WPI1	9.1	-3058 to 3076	No	ns	>0.9999
WhPI vs. SePI1	2.8	-3064 to 3070	No	ns	>0.9999
WhPI vs. SPI2	-2.83	-3070 to 3064	No	ns	>0.9999
WhPI vs. PPI2	-4.55	-3071 to 3062	No	ns	>0.9999
WhPI vs. FPI2	3	-3064 to 3070	No	ns	>0.9999
WhPI vs. CPI2	1.2	-3066 to 3068	No	ns	>0.9999
WhPI vs. RPI2	-3.75	-3071 to 3063	No	ns	>0.9999
WhPI vs. OPI2	-4.95	-3072 to 3062	No	ns	>0.9999
WhPI vs. WPI2	-3.92	-3071 to 3063	No	ns	>0.9999
WhPI vs. SePI2	3.3	-3064 to 3070	No	ns	>0.9999
BaPI vs. OPI1	1.5	-3065 to 3068	No	ns	>0.9999
BaPI vs. CoPI	4.4	-3062 to 3071	No	ns	>0.9999
BaPI vs. PoPI	6.8	-3060 to 3074	No	ns	>0.9999
BaPI vs. WPI1	5.9	-3061 to 3073	No	ns	>0.9999
BaPI vs. SePI1	-0.4	-3067 to 3066	No	ns	>0.9999
BaPI vs. SPI2	-6.03	-3073 to 3061	No	ns	>0.9999
BaPI vs. PPI2	-7.75	-3075 to 3059	No	ns	>0.9999
BaPI vs. FPI2	-0.2	-3067 to 3067	No	ns	>0.9999
BaPI vs. CPI2	-2	-3069 to 3065	No	ns	>0.9999
BaPI vs. RPI2	-6.95	-3074 to 3060	No	ns	>0.9999
BaPI vs. OPI2	-8.15	-3075 to 3059	No	ns	>0.9999
BaPI vs. WPI2	-7.12	-3074 to 3060	No	ns	>0.9999
BaPI vs. SePI2	0.1	-3067 to 3067	No	ns	>0.9999
OPI1 vs. CoPI	2.9	-3064 to 3070	No	ns	>0.9999
OPI1 vs. PoPI	5.3	-3062 to 3072	No	ns	>0.9999
OPI1 vs. WPI1	4.4	-3062 to 3071	No	ns	>0.9999
OPI1 vs. SePI1	-1.9	-3069 to 3065	No	ns	>0.9999
OPI1 vs. SPI2	-7.53	-3074 to 3059	No	ns	>0.9999
OPI1 vs. PPI2	-9.25	-3076 to 3058	No	ns	>0.9999
OPI1 vs. FPI2	-1.7	-3069 to 3065	No	ns	>0.9999
OPI1 vs. CPI2	-3.5	-3070 to 3063	No	ns	>0.9999
OPI1 vs. RPI2	-8.45	-3075 to 3058	No	ns	>0.9999
OPI1 vs. OPI2	-9.65	-3076 to 3057	No	ns	>0.9999
OPI1 vs. WPI2	-8.62	-3075 to 3058	No	ns	>0.9999
OPI1 vs. SePI2	-1.4	-3068 to 3065	No	ns	>0.9999
CoPI vs. PoPI	2.4	-3064 to 3069	No	ns	>0.9999
CoPI vs. WPI1	1.5	-3065 to 3068	No	ns	>0.9999
CoPI vs. SePI1	-4.8	-3072 to 3062	No	ns	>0.9999
CoPI vs. SPI2	-10.43	-3077 to 3056	No	ns	>0.9999
CoPI vs. PPI2	-12.15	-3079 to 3055	No	ns	>0.9999
CoPI vs. FPI2	-4.6	-3071 to 3062	No	ns	>0.9999
CoPI vs. CPI2	-6.4	-3073 to 3060	No	ns	>0.9999
CoPI vs. RPI2	-11.35	-3078 to 3055	No	ns	>0.9999
CoPI vs. OPI2	-12.55	-3079 to 3054	No	ns	>0.9999
CoPI vs. WPI2	-11.52	-3078 to 3055	No	ns	>0.9999
CoPI vs. SePI2	-4.3	-3071 to 3063	No	ns	>0.9999
PoPI vs. WPI1	-0.9	-3068 to 3066	No	ns	>0.9999
PoPI vs. SePI1	-7.2	-3074 to 3060	No	ns	>0.9999
PoPI vs. SPI2	-12.83	-3080 to 3054	No	ns	>0.9999
PoPI vs. PPI2	-14.55	-3081 to 3052	No	ns	>0.9999
PoPI vs. FPI2	-7	-3074 to 3060	No	ns	>0.9999
PoPI vs. CPI2	-8.8	-3076 to 3058	No	ns	>0.9999
PoPI vs. RPI2	-13.75	-3081 to 3053	No	ns	>0.9999
PoPI vs. OPI2	-14.95	-3082 to 3052	No	ns	>0.9999
PoPI vs. WPI2	-13.92	-3081 to 3053	No	ns	>0.9999
PoPI vs. SePI2	-6.7	-3074 to 3060	No	ns	>0.9999
WPI1 vs. SePI1	-6.3	-3073 to 3061	No	ns	>0.9999
WPI1 vs. SPI2	-11.93	-3079 to 3055	No	ns	>0.9999
WPI1 vs. PPI2	-13.65	-3080 to 3053	No	ns	>0.9999
WPI1 vs. FPI2	-6.1	-3073 to 3061	No	ns	>0.9999
WPI1 vs. CPI2	-7.9	-3075 to 3059	No	ns	>0.9999
WPI1 vs. RPI2	-12.85	-3080 to 3054	No	ns	>0.9999
WPI1 vs. OPI2	-14.05	-3081 to 3053	No	ns	>0.9999
WPI1 vs. WPI2	-13.02	-3080 to 3054	No	ns	>0.9999
WPI1 vs. SePI2	-5.8	-3073 to 3061	No	ns	>0.9999
SePI1 vs. SPI2	-5.63	-3072 to 3061	No	ns	>0.9999
SePI1 vs. PPI2	-7.35	-3074 to 3059	No	ns	>0.9999
[truncated: 4,099 more rows]
[truncated: 3 more columns]
